# Supplementary material for: The HTIRDB: A resource containing a transcriptional atlas for 105 different tissues from each of seven species of domestic herbivore
Source: Imeta. 2025 Jan 28;4(1):e267. doi: 10.1002/imt2.267 (PMC11865344; doi:10.1002/imt2.267)
Supplement: Supplementary file 2 — Table S1. An overview of the self‐generated RNA‐Seq. Table S2. An overview of the public RNA‐Seq. Table S3. Genes differentially expressed in the longissimus dorsi between small‐tail Han sheep and Haimen white goat. Table S4. Genes differentially expressed in the longissimus dorsi between small‐tail Han sheep and Hu sheep. Table S5. Genes differentially expressed in the longissimus dorsi between Hu sheep and Haimen white goat. Table S6. House‐keeping genes for each of eight breeds of herbivore. Table S7. Details of experimental animals that were used for self‐generated RNA‐Seq. Table S8. List of organ and system codes. Table S9. Codes that were used for database construction. [file IMT2-4-e267-s001.xlsx]

## Sheet: Table S1
Table S1 An overview of the self-generated RNA-Seq.
BioProject	Run	Sample ID	Sample name	System_code	Organ_code	Tissue_code	Sub_tissue_code	Code	Research type	Sub tissue	Tissue	Organ	System	Dev stage	Gender	Family	Species	Breed	Condition	Treatment type	Treatment group	Treatment time	Treatment dose	Annotation	Replicate	PMID	Sequencing platform	reference	Aligned ratio (%)	Number of reads (Million)	Layout	AV
null	null	HTIR03858	corium	A01	1	20	0	A01.01.020.00	tissue	corium	corium	skin	integumentary system	juvenile	female	Bovidae	Bos taurus	Chinese Holstein cattle	healthy	null	null	null	null	a large-scale transcriptome atlas based on 8 * 110 self-generated RNA-seq profiles at sub-tissue resolution	mean	null	illumina	ars_ucd1	95.44	96685307	PAIRED	1
null	null	HTIR03859	corium	A01	1	20	0	A01.01.020.00	tissue	corium	corium	skin	integumentary system	juvenile	female	Bovidae	Bos taurus	Chinese Holstein cattle	healthy	null	null	null	null	a large-scale transcriptome atlas based on 8 * 110 self-generated RNA-seq profiles at sub-tissue resolution	R1	null	illumina	ars_ucd1	96.44	37273928	PAIRED	1
null	null	HTIR03860	corium	A01	1	20	0	A01.01.020.00	tissue	corium	corium	skin	integumentary system	juvenile	female	Bovidae	Bos taurus	Chinese Holstein cattle	healthy	null	null	null	null	a large-scale transcriptome atlas based on 8 * 110 self-generated RNA-seq profiles at sub-tissue resolution	R2	null	illumina	ars_ucd1	94.43	59411379	PAIRED	1
null	null	HTIR03861	hypodermis	A01	1	30	0	A01.01.030.00	tissue	hypodermis	hypodermis	skin	integumentary system	juvenile	female	Bovidae	Bos taurus	Chinese Holstein cattle	healthy	null	null	null	null	a large-scale transcriptome atlas based on 8 * 110 self-generated RNA-seq profiles at sub-tissue resolution	mean	null	illumina	ars_ucd1	96.56	76333328	PAIRED	1
null	null	HTIR03862	hypodermis	A01	1	30	0	A01.01.030.00	tissue	hypodermis	hypodermis	skin	integumentary system	juvenile	female	Bovidae	Bos taurus	Chinese Holstein cattle	healthy	null	null	null	null	a large-scale transcriptome atlas based on 8 * 110 self-generated RNA-seq profiles at sub-tissue resolution	R1	null	illumina	ars_ucd1	97.52	44212901	PAIRED	1
null	null	HTIR03863	hypodermis	A01	1	30	0	A01.01.030.00	tissue	hypodermis	hypodermis	skin	integumentary system	juvenile	female	Bovidae	Bos taurus	Chinese Holstein cattle	healthy	null	null	null	null	a large-scale transcriptome atlas based on 8 * 110 self-generated RNA-seq profiles at sub-tissue resolution	R2	null	illumina	ars_ucd1	95.61	32120427	PAIRED	1
null	null	HTIR03864	subcutaneous fat	A01	1	30	5	A01.01.030.05	tissue	subcutaneous fat	hypodermis	skin	integumentary system	juvenile	female	Bovidae	Bos taurus	Chinese Holstein cattle	healthy	null	null	null	null	a large-scale transcriptome atlas based on 8 * 110 self-generated RNA-seq profiles at sub-tissue resolution	mean	null	illumina	ars_ucd1	94.22	48367228	PAIRED	1
null	null	HTIR03865	subcutaneous fat	A01	1	30	5	A01.01.030.05	tissue	subcutaneous fat	hypodermis	skin	integumentary system	juvenile	female	Bovidae	Bos taurus	Chinese Holstein cattle	healthy	null	null	null	null	a large-scale transcriptome atlas based on 8 * 110 self-generated RNA-seq profiles at sub-tissue resolution	R1	null	illumina	ars_ucd1	94.22	27460634	PAIRED	1
null	null	HTIR03866	subcutaneous fat	A01	1	30	5	A01.01.030.05	tissue	subcutaneous fat	hypodermis	skin	integumentary system	juvenile	female	Bovidae	Bos taurus	Chinese Holstein cattle	healthy	null	null	null	null	a large-scale transcriptome atlas based on 8 * 110 self-generated RNA-seq profiles at sub-tissue resolution	R2	null	illumina	ars_ucd1	94.22	20906594	PAIRED	1
null	null	HTIR03941	fascial extensor of forearm	A02	3	30	10	A02.03.030.10	tissue	fascial extensor of forearm	arm muscles	muscle	exercise system	juvenile	female	Bovidae	Bos taurus	Chinese Holstein cattle	healthy	null	null	null	null	a large-scale transcriptome atlas based on 8 * 110 self-generated RNA-seq profiles at sub-tissue resolution	mean	null	illumina	ars_ucd1	96.06	67856097	PAIRED	1
null	null	HTIR03942	fascial extensor of forearm	A02	3	30	10	A02.03.030.10	tissue	fascial extensor of forearm	arm muscles	muscle	exercise system	juvenile	female	Bovidae	Bos taurus	Chinese Holstein cattle	healthy	null	null	null	null	a large-scale transcriptome atlas based on 8 * 110 self-generated RNA-seq profiles at sub-tissue resolution	R1	null	illumina	ars_ucd1	96.96	45081807	PAIRED	1
null	null	HTIR03943	fascial extensor of forearm	A02	3	30	10	A02.03.030.10	tissue	fascial extensor of forearm	arm muscles	muscle	exercise system	juvenile	female	Bovidae	Bos taurus	Chinese Holstein cattle	healthy	null	null	null	null	a large-scale transcriptome atlas based on 8 * 110 self-generated RNA-seq profiles at sub-tissue resolution	R2	null	illumina	ars_ucd1	95.16	22774290	PAIRED	1
null	null	HTIR03944	biceps brachii	A02	3	30	15	A02.03.030.15	tissue	biceps brachii	arm muscles	muscle	exercise system	juvenile	female	Bovidae	Bos taurus	Chinese Holstein cattle	healthy	null	null	null	null	a large-scale transcriptome atlas based on 8 * 110 self-generated RNA-seq profiles at sub-tissue resolution	mean	null	illumina	ars_ucd1	96.78	73077965	PAIRED	1
null	null	HTIR03945	biceps brachii	A02	3	30	15	A02.03.030.15	tissue	biceps brachii	arm muscles	muscle	exercise system	juvenile	female	Bovidae	Bos taurus	Chinese Holstein cattle	healthy	null	null	null	null	a large-scale transcriptome atlas based on 8 * 110 self-generated RNA-seq profiles at sub-tissue resolution	R1	null	illumina	ars_ucd1	97.74	43109312	PAIRED	1
null	null	HTIR03946	biceps brachii	A02	3	30	15	A02.03.030.15	tissue	biceps brachii	arm muscles	muscle	exercise system	juvenile	female	Bovidae	Bos taurus	Chinese Holstein cattle	healthy	null	null	null	null	a large-scale transcriptome atlas based on 8 * 110 self-generated RNA-seq profiles at sub-tissue resolution	R2	null	illumina	ars_ucd1	95.83	29968653	PAIRED	1
null	null	HTIR03950	lateral head of triceps brachii	A02	3	30	30	A02.03.030.30	tissue	lateral head of triceps brachii	arm muscles	muscle	exercise system	juvenile	female	Bovidae	Bos taurus	Chinese Holstein cattle	healthy	null	null	null	null	a large-scale transcriptome atlas based on 8 * 110 self-generated RNA-seq profiles at sub-tissue resolution	mean	null	illumina	ars_ucd1	96.44	67216131	PAIRED	1
null	null	HTIR03951	lateral head of triceps brachii	A02	3	30	30	A02.03.030.30	tissue	lateral head of triceps brachii	arm muscles	muscle	exercise system	juvenile	female	Bovidae	Bos taurus	Chinese Holstein cattle	healthy	null	null	null	null	a large-scale transcriptome atlas based on 8 * 110 self-generated RNA-seq profiles at sub-tissue resolution	R1	null	illumina	ars_ucd1	97.35	42883445	PAIRED	1
null	null	HTIR03952	lateral head of triceps brachii	A02	3	30	30	A02.03.030.30	tissue	lateral head of triceps brachii	arm muscles	muscle	exercise system	juvenile	female	Bovidae	Bos taurus	Chinese Holstein cattle	healthy	null	null	null	null	a large-scale transcriptome atlas based on 8 * 110 self-generated RNA-seq profiles at sub-tissue resolution	R2	null	illumina	ars_ucd1	95.53	24332686	PAIRED	1
null	null	HTIR03953	radial extensor of wrist	A02	3	40	5	A02.03.040.05	tissue	radial extensor of wrist	forearm and foot muscles	muscle	exercise system	juvenile	female	Bovidae	Bos taurus	Chinese Holstein cattle	healthy	null	null	null	null	a large-scale transcriptome atlas based on 8 * 110 self-generated RNA-seq profiles at sub-tissue resolution	mean	null	illumina	ars_ucd1	96.5	73088002	PAIRED	1
null	null	HTIR03954	radial extensor of wrist	A02	3	40	5	A02.03.040.05	tissue	radial extensor of wrist	forearm and foot muscles	muscle	exercise system	juvenile	female	Bovidae	Bos taurus	Chinese Holstein cattle	healthy	null	null	null	null	a large-scale transcriptome atlas based on 8 * 110 self-generated RNA-seq profiles at sub-tissue resolution	R1	null	illumina	ars_ucd1	97.45	39162494	PAIRED	1
null	null	HTIR03955	radial extensor of wrist	A02	3	40	5	A02.03.040.05	tissue	radial extensor of wrist	forearm and foot muscles	muscle	exercise system	juvenile	female	Bovidae	Bos taurus	Chinese Holstein cattle	healthy	null	null	null	null	a large-scale transcriptome atlas based on 8 * 110 self-generated RNA-seq profiles at sub-tissue resolution	R2	null	illumina	ars_ucd1	95.54	33925508	PAIRED	1
null	null	HTIR03956	longissimus dorsi	A02	3	50	5	A02.03.050.05	tissue	longissimus dorsi	spinal muscle	muscle	exercise system	juvenile	female	Bovidae	Bos taurus	Chinese Holstein cattle	healthy	null	null	null	null	a large-scale transcriptome atlas based on 8 * 110 self-generated RNA-seq profiles at sub-tissue resolution	mean	null	illumina	ars_ucd1	96.78	104675791	PAIRED	1
null	null	HTIR03957	longissimus dorsi	A02	3	50	5	A02.03.050.05	tissue	longissimus dorsi	spinal muscle	muscle	exercise system	juvenile	female	Bovidae	Bos taurus	Chinese Holstein cattle	healthy	null	null	null	null	a large-scale transcriptome atlas based on 8 * 110 self-generated RNA-seq profiles at sub-tissue resolution	R1	null	illumina	ars_ucd1	97.75	37482840	PAIRED	1
null	null	HTIR03958	longissimus dorsi	A02	3	50	5	A02.03.050.05	tissue	longissimus dorsi	spinal muscle	muscle	exercise system	juvenile	female	Bovidae	Bos taurus	Chinese Holstein cattle	healthy	null	null	null	null	a large-scale transcriptome atlas based on 8 * 110 self-generated RNA-seq profiles at sub-tissue resolution	R2	null	illumina	ars_ucd1	95.82	67192951	PAIRED	1
null	null	HTIR03959	sternocephalicus muscle	A02	3	60	5	A02.03.060.05	tissue	sternocephalicus muscle	cervical ventral muscle	muscle	exercise system	juvenile	female	Bovidae	Bos taurus	Chinese Holstein cattle	healthy	null	null	null	null	a large-scale transcriptome atlas based on 8 * 110 self-generated RNA-seq profiles at sub-tissue resolution	mean	null	illumina	ars_ucd1	96.62	72936290	PAIRED	1
null	null	HTIR03960	sternocephalicus muscle	A02	3	60	5	A02.03.060.05	tissue	sternocephalicus muscle	cervical ventral muscle	muscle	exercise system	juvenile	female	Bovidae	Bos taurus	Chinese Holstein cattle	healthy	null	null	null	null	a large-scale transcriptome atlas based on 8 * 110 self-generated RNA-seq profiles at sub-tissue resolution	R1	null	illumina	ars_ucd1	97.5	46497233	PAIRED	1
null	null	HTIR03961	sternocephalicus muscle	A02	3	60	5	A02.03.060.05	tissue	sternocephalicus muscle	cervical ventral muscle	muscle	exercise system	juvenile	female	Bovidae	Bos taurus	Chinese Holstein cattle	healthy	null	null	null	null	a large-scale transcriptome atlas based on 8 * 110 self-generated RNA-seq profiles at sub-tissue resolution	R2	null	illumina	ars_ucd1	95.75	26439057	PAIRED	1
null	null	HTIR03962	midriff	A02	3	70	15	A02.03.070.15	tissue	midriff	chest muscle	muscle	exercise system	juvenile	female	Bovidae	Bos taurus	Chinese Holstein cattle	healthy	null	null	null	null	a large-scale transcriptome atlas based on 8 * 110 self-generated RNA-seq profiles at sub-tissue resolution	mean	null	illumina	ars_ucd1	96.87	76387475	PAIRED	1
null	null	HTIR03963	midriff	A02	3	70	15	A02.03.070.15	tissue	midriff	chest muscle	muscle	exercise system	juvenile	female	Bovidae	Bos taurus	Chinese Holstein cattle	healthy	null	null	null	null	a large-scale transcriptome atlas based on 8 * 110 self-generated RNA-seq profiles at sub-tissue resolution	R1	null	illumina	ars_ucd1	97.79	42091993	PAIRED	1
null	null	HTIR03964	midriff	A02	3	70	15	A02.03.070.15	tissue	midriff	chest muscle	muscle	exercise system	juvenile	female	Bovidae	Bos taurus	Chinese Holstein cattle	healthy	null	null	null	null	a large-scale transcriptome atlas based on 8 * 110 self-generated RNA-seq profiles at sub-tissue resolution	R2	null	illumina	ars_ucd1	95.95	34295482	PAIRED	1
null	null	HTIR03965	obliquus externus abdominis	A02	3	80	5	A02.03.080.05	tissue	obliquus externus abdominis	abdominal muscle	muscle	exercise system	juvenile	female	Bovidae	Bos taurus	Chinese Holstein cattle	healthy	null	null	null	null	a large-scale transcriptome atlas based on 8 * 110 self-generated RNA-seq profiles at sub-tissue resolution	mean	null	illumina	ars_ucd1	96.76	60429900	PAIRED	1
null	null	HTIR03966	obliquus externus abdominis	A02	3	80	5	A02.03.080.05	tissue	obliquus externus abdominis	abdominal muscle	muscle	exercise system	juvenile	female	Bovidae	Bos taurus	Chinese Holstein cattle	healthy	null	null	null	null	a large-scale transcriptome atlas based on 8 * 110 self-generated RNA-seq profiles at sub-tissue resolution	R1	null	illumina	ars_ucd1	97.59	27560984	PAIRED	1
null	null	HTIR03967	obliquus externus abdominis	A02	3	80	5	A02.03.080.05	tissue	obliquus externus abdominis	abdominal muscle	muscle	exercise system	juvenile	female	Bovidae	Bos taurus	Chinese Holstein cattle	healthy	null	null	null	null	a large-scale transcriptome atlas based on 8 * 110 self-generated RNA-seq profiles at sub-tissue resolution	R2	null	illumina	ars_ucd1	95.93	32868916	PAIRED	1
null	null	HTIR03977	middle gluteal muscle	A02	3	110	15	A02.03.110.15	tissue	middle gluteal muscle	hip muscle	muscle	exercise system	juvenile	female	Bovidae	Bos taurus	Chinese Holstein cattle	healthy	null	null	null	null	a large-scale transcriptome atlas based on 8 * 110 self-generated RNA-seq profiles at sub-tissue resolution	mean	null	illumina	ars_ucd1	96.39	70550382	PAIRED	1
null	null	HTIR03978	middle gluteal muscle	A02	3	110	15	A02.03.110.15	tissue	middle gluteal muscle	hip muscle	muscle	exercise system	juvenile	female	Bovidae	Bos taurus	Chinese Holstein cattle	healthy	null	null	null	null	a large-scale transcriptome atlas based on 8 * 110 self-generated RNA-seq profiles at sub-tissue resolution	R1	null	illumina	ars_ucd1	97.38	41794962	PAIRED	1
null	null	HTIR03979	middle gluteal muscle	A02	3	110	15	A02.03.110.15	tissue	middle gluteal muscle	hip muscle	muscle	exercise system	juvenile	female	Bovidae	Bos taurus	Chinese Holstein cattle	healthy	null	null	null	null	a large-scale transcriptome atlas based on 8 * 110 self-generated RNA-seq profiles at sub-tissue resolution	R2	null	illumina	ars_ucd1	95.4	28755420	PAIRED	1
null	null	HTIR03980	gluteus femoris biceps	A02	3	120	5	A02.03.120.05	tissue	gluteus femoris biceps	femoral muscle	muscle	exercise system	juvenile	female	Bovidae	Bos taurus	Chinese Holstein cattle	healthy	null	null	null	null	a large-scale transcriptome atlas based on 8 * 110 self-generated RNA-seq profiles at sub-tissue resolution	mean	null	illumina	ars_ucd1	95.98	72071998	PAIRED	1
null	null	HTIR03981	gluteus femoris biceps	A02	3	120	5	A02.03.120.05	tissue	gluteus femoris biceps	femoral muscle	muscle	exercise system	juvenile	female	Bovidae	Bos taurus	Chinese Holstein cattle	healthy	null	null	null	null	a large-scale transcriptome atlas based on 8 * 110 self-generated RNA-seq profiles at sub-tissue resolution	R1	null	illumina	ars_ucd1	97.06	43169634	PAIRED	1
null	null	HTIR03982	gluteus femoris biceps	A02	3	120	5	A02.03.120.05	tissue	gluteus femoris biceps	femoral muscle	muscle	exercise system	juvenile	female	Bovidae	Bos taurus	Chinese Holstein cattle	healthy	null	null	null	null	a large-scale transcriptome atlas based on 8 * 110 self-generated RNA-seq profiles at sub-tissue resolution	R2	null	illumina	ars_ucd1	94.9	28902364	PAIRED	1
null	null	HTIR03983	tensor fascia lata	A02	3	120	20	A02.03.120.20	tissue	tensor fascia lata	femoral muscle	muscle	exercise system	juvenile	female	Bovidae	Bos taurus	Chinese Holstein cattle	healthy	null	null	null	null	a large-scale transcriptome atlas based on 8 * 110 self-generated RNA-seq profiles at sub-tissue resolution	mean	null	illumina	ars_ucd1	96.95	68312272	PAIRED	1
null	null	HTIR03984	tensor fascia lata	A02	3	120	20	A02.03.120.20	tissue	tensor fascia lata	femoral muscle	muscle	exercise system	juvenile	female	Bovidae	Bos taurus	Chinese Holstein cattle	healthy	null	null	null	null	a large-scale transcriptome atlas based on 8 * 110 self-generated RNA-seq profiles at sub-tissue resolution	R1	null	illumina	ars_ucd1	97.81	40191446	PAIRED	1
null	null	HTIR03985	tensor fascia lata	A02	3	120	20	A02.03.120.20	tissue	tensor fascia lata	femoral muscle	muscle	exercise system	juvenile	female	Bovidae	Bos taurus	Chinese Holstein cattle	healthy	null	null	null	null	a large-scale transcriptome atlas based on 8 * 110 self-generated RNA-seq profiles at sub-tissue resolution	R2	null	illumina	ars_ucd1	96.1	28120826	PAIRED	1
null	null	HTIR03986	quadriceps femoris	A02	3	120	25	A02.03.120.25	tissue	quadriceps femoris	femoral muscle	muscle	exercise system	juvenile	female	Bovidae	Bos taurus	Chinese Holstein cattle	healthy	null	null	null	null	a large-scale transcriptome atlas based on 8 * 110 self-generated RNA-seq profiles at sub-tissue resolution	mean	null	illumina	ars_ucd1	96.49	73938112	PAIRED	1
null	null	HTIR03987	quadriceps femoris	A02	3	120	25	A02.03.120.25	tissue	quadriceps femoris	femoral muscle	muscle	exercise system	juvenile	female	Bovidae	Bos taurus	Chinese Holstein cattle	healthy	null	null	null	null	a large-scale transcriptome atlas based on 8 * 110 self-generated RNA-seq profiles at sub-tissue resolution	R1	null	illumina	ars_ucd1	97.43	35917103	PAIRED	1
null	null	HTIR03988	quadriceps femoris	A02	3	120	25	A02.03.120.25	tissue	quadriceps femoris	femoral muscle	muscle	exercise system	juvenile	female	Bovidae	Bos taurus	Chinese Holstein cattle	healthy	null	null	null	null	a large-scale transcriptome atlas based on 8 * 110 self-generated RNA-seq profiles at sub-tissue resolution	R2	null	illumina	ars_ucd1	95.54	38021009	PAIRED	1
null	null	HTIR03989	extensor digitorum longus	A02	3	130	15	A02.03.130.15	tissue	extensor digitorum longus	calf and hindfoot muscles	muscle	exercise system	juvenile	female	Bovidae	Bos taurus	Chinese Holstein cattle	healthy	null	null	null	null	a large-scale transcriptome atlas based on 8 * 110 self-generated RNA-seq profiles at sub-tissue resolution	mean	null	illumina	ars_ucd1	96.57	74874795	PAIRED	1
null	null	HTIR03990	extensor digitorum longus	A02	3	130	15	A02.03.130.15	tissue	extensor digitorum longus	calf and hindfoot muscles	muscle	exercise system	juvenile	female	Bovidae	Bos taurus	Chinese Holstein cattle	healthy	null	null	null	null	a large-scale transcriptome atlas based on 8 * 110 self-generated RNA-seq profiles at sub-tissue resolution	R1	null	illumina	ars_ucd1	97.35	36634565	PAIRED	1
null	null	HTIR03991	extensor digitorum longus	A02	3	130	15	A02.03.130.15	tissue	extensor digitorum longus	calf and hindfoot muscles	muscle	exercise system	juvenile	female	Bovidae	Bos taurus	Chinese Holstein cattle	healthy	null	null	null	null	a large-scale transcriptome atlas based on 8 * 110 self-generated RNA-seq profiles at sub-tissue resolution	R2	null	illumina	ars_ucd1	95.79	38240230	PAIRED	1
null	null	HTIR03992	tail muscle	A02	3	140	0	A02.03.140.00	tissue	tail muscle	tail muscle	muscle	exercise system	juvenile	female	Bovidae	Bos taurus	Chinese Holstein cattle	healthy	null	null	null	null	a large-scale transcriptome atlas based on 8 * 110 self-generated RNA-seq profiles at sub-tissue resolution	mean	null	illumina	ars_ucd1	96.34	52788154	PAIRED	1
null	null	HTIR03993	tail muscle	A02	3	140	0	A02.03.140.00	tissue	tail muscle	tail muscle	muscle	exercise system	juvenile	female	Bovidae	Bos taurus	Chinese Holstein cattle	healthy	null	null	null	null	a large-scale transcriptome atlas based on 8 * 110 self-generated RNA-seq profiles at sub-tissue resolution	R1	null	illumina	ars_ucd1	97.24	32052020	PAIRED	1
null	null	HTIR03994	tail muscle	A02	3	140	0	A02.03.140.00	tissue	tail muscle	tail muscle	muscle	exercise system	juvenile	female	Bovidae	Bos taurus	Chinese Holstein cattle	healthy	null	null	null	null	a large-scale transcriptome atlas based on 8 * 110 self-generated RNA-seq profiles at sub-tissue resolution	R2	null	illumina	ars_ucd1	95.45	20736134	PAIRED	1
null	null	HTIR03995	tail fat	A02	3	140	5	A02.03.140.05	tissue	tail fat	tail muscle	muscle	exercise system	juvenile	female	Bovidae	Bos taurus	Chinese Holstein cattle	healthy	null	null	null	null	a large-scale transcriptome atlas based on 8 * 110 self-generated RNA-seq profiles at sub-tissue resolution	mean	null	illumina	ars_ucd1	95.4	51357135	PAIRED	1
null	null	HTIR03996	tail fat	A02	3	140	5	A02.03.140.05	tissue	tail fat	tail muscle	muscle	exercise system	juvenile	female	Bovidae	Bos taurus	Chinese Holstein cattle	healthy	null	null	null	null	a large-scale transcriptome atlas based on 8 * 110 self-generated RNA-seq profiles at sub-tissue resolution	R1	null	illumina	ars_ucd1	94.09	25927050	PAIRED	1
null	null	HTIR03997	tail fat	A02	3	140	5	A02.03.140.05	tissue	tail fat	tail muscle	muscle	exercise system	juvenile	female	Bovidae	Bos taurus	Chinese Holstein cattle	healthy	null	null	null	null	a large-scale transcriptome atlas based on 8 * 110 self-generated RNA-seq profiles at sub-tissue resolution	R2	null	illumina	ars_ucd1	96.71	25430085	PAIRED	1
null	null	HTIR03998	lip	A03	1	0	0	A03.01.000.00	tissue	lip	lip	lip	digestive system	juvenile	female	Bovidae	Bos taurus	Chinese Holstein cattle	healthy	null	null	null	null	a large-scale transcriptome atlas based on 8 * 110 self-generated RNA-seq profiles at sub-tissue resolution	mean	null	illumina	ars_ucd1	95.77	52515671	PAIRED	1
null	null	HTIR03999	lip	A03	1	0	0	A03.01.000.00	tissue	lip	lip	lip	digestive system	juvenile	female	Bovidae	Bos taurus	Chinese Holstein cattle	healthy	null	null	null	null	a large-scale transcriptome atlas based on 8 * 110 self-generated RNA-seq profiles at sub-tissue resolution	R1	null	illumina	ars_ucd1	96.76	24559858	PAIRED	1
null	null	HTIR04000	lip	A03	1	0	0	A03.01.000.00	tissue	lip	lip	lip	digestive system	juvenile	female	Bovidae	Bos taurus	Chinese Holstein cattle	healthy	null	null	null	null	a large-scale transcriptome atlas based on 8 * 110 self-generated RNA-seq profiles at sub-tissue resolution	R2	null	illumina	ars_ucd1	94.78	27955813	PAIRED	1
null	null	HTIR04001	apex linguae	A03	5	10	0	A03.05.010.00	tissue	apex linguae	apex linguae	tongue	digestive system	juvenile	female	Bovidae	Bos taurus	Chinese Holstein cattle	healthy	null	null	null	null	a large-scale transcriptome atlas based on 8 * 110 self-generated RNA-seq profiles at sub-tissue resolution	mean	null	illumina	ars_ucd1	95.79	46831193	PAIRED	1
null	null	HTIR04002	apex linguae	A03	5	10	0	A03.05.010.00	tissue	apex linguae	apex linguae	tongue	digestive system	juvenile	female	Bovidae	Bos taurus	Chinese Holstein cattle	healthy	null	null	null	null	a large-scale transcriptome atlas based on 8 * 110 self-generated RNA-seq profiles at sub-tissue resolution	R1	null	illumina	ars_ucd1	96.27	22137899	PAIRED	1
null	null	HTIR04003	apex linguae	A03	5	10	0	A03.05.010.00	tissue	apex linguae	apex linguae	tongue	digestive system	juvenile	female	Bovidae	Bos taurus	Chinese Holstein cattle	healthy	null	null	null	null	a large-scale transcriptome atlas based on 8 * 110 self-generated RNA-seq profiles at sub-tissue resolution	R2	null	illumina	ars_ucd1	95.31	24693294	PAIRED	1
null	null	HTIR04004	corpus linguae	A03	5	20	0	A03.05.020.00	tissue	corpus linguae	corpus linguae	tongue	digestive system	juvenile	female	Bovidae	Bos taurus	Chinese Holstein cattle	healthy	null	null	null	null	a large-scale transcriptome atlas based on 8 * 110 self-generated RNA-seq profiles at sub-tissue resolution	mean	null	illumina	ars_ucd1	96.41	74751554	PAIRED	1
null	null	HTIR04005	corpus linguae	A03	5	20	0	A03.05.020.00	tissue	corpus linguae	corpus linguae	tongue	digestive system	juvenile	female	Bovidae	Bos taurus	Chinese Holstein cattle	healthy	null	null	null	null	a large-scale transcriptome atlas based on 8 * 110 self-generated RNA-seq profiles at sub-tissue resolution	R1	null	illumina	ars_ucd1	97.31	39317155	PAIRED	1
null	null	HTIR04006	corpus linguae	A03	5	20	0	A03.05.020.00	tissue	corpus linguae	corpus linguae	tongue	digestive system	juvenile	female	Bovidae	Bos taurus	Chinese Holstein cattle	healthy	null	null	null	null	a large-scale transcriptome atlas based on 8 * 110 self-generated RNA-seq profiles at sub-tissue resolution	R2	null	illumina	ars_ucd1	95.5	35434399	PAIRED	1
null	null	HTIR04007	cervical esophagus	A03	11	10	0	A03.11.010.00	tissue	cervical esophagus	cervical esophagus	esophagus	digestive system	juvenile	female	Bovidae	Bos taurus	Chinese Holstein cattle	healthy	null	null	null	null	a large-scale transcriptome atlas based on 8 * 110 self-generated RNA-seq profiles at sub-tissue resolution	mean	null	illumina	ars_ucd1	96.56	69462453	PAIRED	1
null	null	HTIR04008	cervical esophagus	A03	11	10	0	A03.11.010.00	tissue	cervical esophagus	cervical esophagus	esophagus	digestive system	juvenile	female	Bovidae	Bos taurus	Chinese Holstein cattle	healthy	null	null	null	null	a large-scale transcriptome atlas based on 8 * 110 self-generated RNA-seq profiles at sub-tissue resolution	R1	null	illumina	ars_ucd1	97.4	43594217	PAIRED	1
null	null	HTIR04009	cervical esophagus	A03	11	10	0	A03.11.010.00	tissue	cervical esophagus	cervical esophagus	esophagus	digestive system	juvenile	female	Bovidae	Bos taurus	Chinese Holstein cattle	healthy	null	null	null	null	a large-scale transcriptome atlas based on 8 * 110 self-generated RNA-seq profiles at sub-tissue resolution	R2	null	illumina	ars_ucd1	95.71	25868236	PAIRED	1
null	null	HTIR04010	thoracic esophagus	A03	11	20	0	A03.11.020.00	tissue	thoracic esophagus	thoracic esophagus	esophagus	digestive system	juvenile	female	Bovidae	Bos taurus	Chinese Holstein cattle	healthy	null	null	null	null	a large-scale transcriptome atlas based on 8 * 110 self-generated RNA-seq profiles at sub-tissue resolution	mean	null	illumina	ars_ucd1	94.33	69179487	PAIRED	1
null	null	HTIR04011	thoracic esophagus	A03	11	20	0	A03.11.020.00	tissue	thoracic esophagus	thoracic esophagus	esophagus	digestive system	juvenile	female	Bovidae	Bos taurus	Chinese Holstein cattle	healthy	null	null	null	null	a large-scale transcriptome atlas based on 8 * 110 self-generated RNA-seq profiles at sub-tissue resolution	R1	null	illumina	ars_ucd1	95.15	38739836	PAIRED	1
null	null	HTIR04012	thoracic esophagus	A03	11	20	0	A03.11.020.00	tissue	thoracic esophagus	thoracic esophagus	esophagus	digestive system	juvenile	female	Bovidae	Bos taurus	Chinese Holstein cattle	healthy	null	null	null	null	a large-scale transcriptome atlas based on 8 * 110 self-generated RNA-seq profiles at sub-tissue resolution	R2	null	illumina	ars_ucd1	93.5	30439651	PAIRED	1
null	null	HTIR04025	reticulum	A03	12	20	0	A03.12.020.00	tissue	reticulum	reticulum	ruminant stomach	digestive system	juvenile	female	Bovidae	Bos taurus	Chinese Holstein cattle	healthy	null	null	null	null	a large-scale transcriptome atlas based on 8 * 110 self-generated RNA-seq profiles at sub-tissue resolution	mean	null	illumina	ars_ucd1	95.28	88244594	PAIRED	1
null	null	HTIR04026	reticulum	A03	12	20	0	A03.12.020.00	tissue	reticulum	reticulum	ruminant stomach	digestive system	juvenile	female	Bovidae	Bos taurus	Chinese Holstein cattle	healthy	null	null	null	null	a large-scale transcriptome atlas based on 8 * 110 self-generated RNA-seq profiles at sub-tissue resolution	R1	null	illumina	ars_ucd1	96.14	46949849	PAIRED	1
null	null	HTIR04027	reticulum	A03	12	20	0	A03.12.020.00	tissue	reticulum	reticulum	ruminant stomach	digestive system	juvenile	female	Bovidae	Bos taurus	Chinese Holstein cattle	healthy	null	null	null	null	a large-scale transcriptome atlas based on 8 * 110 self-generated RNA-seq profiles at sub-tissue resolution	R2	null	illumina	ars_ucd1	94.42	41294745	PAIRED	1
null	null	HTIR04028	abomasum	A03	12	40	0	A03.12.040.00	tissue	abomasum	abomasum	ruminant stomach	digestive system	juvenile	female	Bovidae	Bos taurus	Chinese Holstein cattle	healthy	null	null	null	null	a large-scale transcriptome atlas based on 8 * 110 self-generated RNA-seq profiles at sub-tissue resolution	mean	null	illumina	ars_ucd1	94.14	78091205	PAIRED	1
null	null	HTIR04029	abomasum	A03	12	40	0	A03.12.040.00	tissue	abomasum	abomasum	ruminant stomach	digestive system	juvenile	female	Bovidae	Bos taurus	Chinese Holstein cattle	healthy	null	null	null	null	a large-scale transcriptome atlas based on 8 * 110 self-generated RNA-seq profiles at sub-tissue resolution	R1	null	illumina	ars_ucd1	95.19	41928011	PAIRED	1
null	null	HTIR04030	abomasum	A03	12	40	0	A03.12.040.00	tissue	abomasum	abomasum	ruminant stomach	digestive system	juvenile	female	Bovidae	Bos taurus	Chinese Holstein cattle	healthy	null	null	null	null	a large-scale transcriptome atlas based on 8 * 110 self-generated RNA-seq profiles at sub-tissue resolution	R2	null	illumina	ars_ucd1	93.09	36163194	PAIRED	1
null	null	HTIR04032	duodenum	A03	14	10	0	A03.14.010.00	tissue	duodenum	duodenum	intestines	digestive system	juvenile	female	Bovidae	Bos taurus	Chinese Holstein cattle	healthy	null	null	null	null	a large-scale transcriptome atlas based on 8 * 110 self-generated RNA-seq profiles at sub-tissue resolution	mean	null	illumina	ars_ucd1	92.39	60162897	PAIRED	1
null	null	HTIR04033	duodenum	A03	14	10	0	A03.14.010.00	tissue	duodenum	duodenum	intestines	digestive system	juvenile	female	Bovidae	Bos taurus	Chinese Holstein cattle	healthy	null	null	null	null	a large-scale transcriptome atlas based on 8 * 110 self-generated RNA-seq profiles at sub-tissue resolution	R1	null	illumina	ars_ucd1	92.72	21128165	PAIRED	1
null	null	HTIR04034	duodenum	A03	14	10	0	A03.14.010.00	tissue	duodenum	duodenum	intestines	digestive system	juvenile	female	Bovidae	Bos taurus	Chinese Holstein cattle	healthy	null	null	null	null	a large-scale transcriptome atlas based on 8 * 110 self-generated RNA-seq profiles at sub-tissue resolution	R2	null	illumina	ars_ucd1	92.06	39034732	PAIRED	1
null	null	HTIR04035	jejunum	A03	14	20	0	A03.14.020.00	tissue	jejunum	jejunum	intestines	digestive system	juvenile	female	Bovidae	Bos taurus	Chinese Holstein cattle	healthy	null	null	null	null	a large-scale transcriptome atlas based on 8 * 110 self-generated RNA-seq profiles at sub-tissue resolution	mean	null	illumina	ars_ucd1	91.41	76648126	PAIRED	1
null	null	HTIR04044	jejunum	A03	14	20	0	A03.14.020.00	tissue	jejunum	jejunum	intestines	digestive system	juvenile	female	Bovidae	Bos taurus	Chinese Holstein cattle	healthy	null	null	null	null	a large-scale transcriptome atlas based on 8 * 110 self-generated RNA-seq profiles at sub-tissue resolution	R1	null	illumina	ars_ucd1	92.38	39493338	PAIRED	1
null	null	HTIR04045	jejunum	A03	14	20	0	A03.14.020.00	tissue	jejunum	jejunum	intestines	digestive system	juvenile	female	Bovidae	Bos taurus	Chinese Holstein cattle	healthy	null	null	null	null	a large-scale transcriptome atlas based on 8 * 110 self-generated RNA-seq profiles at sub-tissue resolution	R2	null	illumina	ars_ucd1	90.45	37154788	PAIRED	1
null	null	HTIR04046	ileum	A03	14	30	0	A03.14.030.00	tissue	ileum	ileum	intestines	digestive system	juvenile	female	Bovidae	Bos taurus	Chinese Holstein cattle	healthy	null	null	null	null	a large-scale transcriptome atlas based on 8 * 110 self-generated RNA-seq profiles at sub-tissue resolution	mean	null	illumina	ars_ucd1	93.86	80982344	PAIRED	1
null	null	HTIR04047	ileum	A03	14	30	0	A03.14.030.00	tissue	ileum	ileum	intestines	digestive system	juvenile	female	Bovidae	Bos taurus	Chinese Holstein cattle	healthy	null	null	null	null	a large-scale transcriptome atlas based on 8 * 110 self-generated RNA-seq profiles at sub-tissue resolution	R1	null	illumina	ars_ucd1	94.76	43598244	PAIRED	1
null	null	HTIR04048	ileum	A03	14	30	0	A03.14.030.00	tissue	ileum	ileum	intestines	digestive system	juvenile	female	Bovidae	Bos taurus	Chinese Holstein cattle	healthy	null	null	null	null	a large-scale transcriptome atlas based on 8 * 110 self-generated RNA-seq profiles at sub-tissue resolution	R2	null	illumina	ars_ucd1	92.95	37384100	PAIRED	1
null	null	HTIR04049	caecum	A03	14	40	0	A03.14.040.00	tissue	caecum	caecum	intestines	digestive system	juvenile	female	Bovidae	Bos taurus	Chinese Holstein cattle	healthy	null	null	null	null	a large-scale transcriptome atlas based on 8 * 110 self-generated RNA-seq profiles at sub-tissue resolution	mean	null	illumina	ars_ucd1	93.28	75739459	PAIRED	1
null	null	HTIR04050	caecum	A03	14	40	0	A03.14.040.00	tissue	caecum	caecum	intestines	digestive system	juvenile	female	Bovidae	Bos taurus	Chinese Holstein cattle	healthy	null	null	null	null	a large-scale transcriptome atlas based on 8 * 110 self-generated RNA-seq profiles at sub-tissue resolution	R1	null	illumina	ars_ucd1	94.16	38799346	PAIRED	1
null	null	HTIR04051	caecum	A03	14	40	0	A03.14.040.00	tissue	caecum	caecum	intestines	digestive system	juvenile	female	Bovidae	Bos taurus	Chinese Holstein cattle	healthy	null	null	null	null	a large-scale transcriptome atlas based on 8 * 110 self-generated RNA-seq profiles at sub-tissue resolution	R2	null	illumina	ars_ucd1	92.41	36940113	PAIRED	1
null	null	HTIR04052	colon	A03	14	50	0	A03.14.050.00	tissue	colon	colon	intestines	digestive system	juvenile	female	Bovidae	Bos taurus	Chinese Holstein cattle	healthy	null	null	null	null	a large-scale transcriptome atlas based on 8 * 110 self-generated RNA-seq profiles at sub-tissue resolution	mean	null	illumina	ars_ucd1	93.94	64508347	PAIRED	1
null	null	HTIR04053	colon	A03	14	50	0	A03.14.050.00	tissue	colon	colon	intestines	digestive system	juvenile	female	Bovidae	Bos taurus	Chinese Holstein cattle	healthy	null	null	null	null	a large-scale transcriptome atlas based on 8 * 110 self-generated RNA-seq profiles at sub-tissue resolution	R1	null	illumina	ars_ucd1	94.82	40197836	PAIRED	1
null	null	HTIR04054	colon	A03	14	50	0	A03.14.050.00	tissue	colon	colon	intestines	digestive system	juvenile	female	Bovidae	Bos taurus	Chinese Holstein cattle	healthy	null	null	null	null	a large-scale transcriptome atlas based on 8 * 110 self-generated RNA-seq profiles at sub-tissue resolution	R2	null	illumina	ars_ucd1	93.07	24310511	PAIRED	1
null	null	HTIR04055	rectum	A03	14	60	0	A03.14.060.00	tissue	rectum	rectum	intestines	digestive system	juvenile	female	Bovidae	Bos taurus	Chinese Holstein cattle	healthy	null	null	null	null	a large-scale transcriptome atlas based on 8 * 110 self-generated RNA-seq profiles at sub-tissue resolution	mean	null	illumina	ars_ucd1	94.15	69156717	PAIRED	1
null	null	HTIR04056	rectum	A03	14	60	0	A03.14.060.00	tissue	rectum	rectum	intestines	digestive system	juvenile	female	Bovidae	Bos taurus	Chinese Holstein cattle	healthy	null	null	null	null	a large-scale transcriptome atlas based on 8 * 110 self-generated RNA-seq profiles at sub-tissue resolution	R1	null	illumina	ars_ucd1	94.65	32054705	PAIRED	1
null	null	HTIR04057	rectum	A03	14	60	0	A03.14.060.00	tissue	rectum	rectum	intestines	digestive system	juvenile	female	Bovidae	Bos taurus	Chinese Holstein cattle	healthy	null	null	null	null	a large-scale transcriptome atlas based on 8 * 110 self-generated RNA-seq profiles at sub-tissue resolution	R2	null	illumina	ars_ucd1	93.65	37102012	PAIRED	1
null	null	HTIR04068	gall bladder	A03	15	20	0	A03.15.020.00	tissue	gall bladder	gall bladder	liver	digestive system	juvenile	female	Bovidae	Bos taurus	Chinese Holstein cattle	healthy	null	null	null	null	a large-scale transcriptome atlas based on 8 * 110 self-generated RNA-seq profiles at sub-tissue resolution	mean	null	illumina	ars_ucd1	93.8	71460628	PAIRED	1
null	null	HTIR04069	gall bladder	A03	15	20	0	A03.15.020.00	tissue	gall bladder	gall bladder	liver	digestive system	juvenile	female	Bovidae	Bos taurus	Chinese Holstein cattle	healthy	null	null	null	null	a large-scale transcriptome atlas based on 8 * 110 self-generated RNA-seq profiles at sub-tissue resolution	R1	null	illumina	ars_ucd1	94.36	29407035	PAIRED	1
null	null	HTIR04070	gall bladder	A03	15	20	0	A03.15.020.00	tissue	gall bladder	gall bladder	liver	digestive system	juvenile	female	Bovidae	Bos taurus	Chinese Holstein cattle	healthy	null	null	null	null	a large-scale transcriptome atlas based on 8 * 110 self-generated RNA-seq profiles at sub-tissue resolution	R2	null	illumina	ars_ucd1	93.24	42053593	PAIRED	1
null	null	HTIR04071	lobus hepatic dexter	A03	15	40	10	A03.15.040.10	tissue	lobus hepatic dexter	lobe of liver	liver	digestive system	juvenile	female	Bovidae	Bos taurus	Chinese Holstein cattle	healthy	null	null	null	null	a large-scale transcriptome atlas based on 8 * 110 self-generated RNA-seq profiles at sub-tissue resolution	mean	null	illumina	ars_ucd1	94.38	59304901	PAIRED	1
null	null	HTIR04072	lobus hepatic dexter	A03	15	40	10	A03.15.040.10	tissue	lobus hepatic dexter	lobe of liver	liver	digestive system	juvenile	female	Bovidae	Bos taurus	Chinese Holstein cattle	healthy	null	null	null	null	a large-scale transcriptome atlas based on 8 * 110 self-generated RNA-seq profiles at sub-tissue resolution	R1	null	illumina	ars_ucd1	93.47	24506153	PAIRED	1
null	null	HTIR04073	lobus hepatic dexter	A03	15	40	10	A03.15.040.10	tissue	lobus hepatic dexter	lobe of liver	liver	digestive system	juvenile	female	Bovidae	Bos taurus	Chinese Holstein cattle	healthy	null	null	null	null	a large-scale transcriptome atlas based on 8 * 110 self-generated RNA-seq profiles at sub-tissue resolution	R2	null	illumina	ars_ucd1	95.29	34798748	PAIRED	1
null	null	HTIR04074	lobus hepatic sinister	A03	15	40	15	A03.15.040.15	tissue	lobus hepatic sinister	lobe of liver	liver	digestive system	juvenile	female	Bovidae	Bos taurus	Chinese Holstein cattle	healthy	null	null	null	null	a large-scale transcriptome atlas based on 8 * 110 self-generated RNA-seq profiles at sub-tissue resolution	mean	null	illumina	ars_ucd1	96.35	70210438	PAIRED	1
null	null	HTIR04075	lobus hepatic sinister	A03	15	40	15	A03.15.040.15	tissue	lobus hepatic sinister	lobe of liver	liver	digestive system	juvenile	female	Bovidae	Bos taurus	Chinese Holstein cattle	healthy	null	null	null	null	a large-scale transcriptome atlas based on 8 * 110 self-generated RNA-seq profiles at sub-tissue resolution	R1	null	illumina	ars_ucd1	96.84	29774108	PAIRED	1
null	null	HTIR04076	lobus hepatic sinister	A03	15	40	15	A03.15.040.15	tissue	lobus hepatic sinister	lobe of liver	liver	digestive system	juvenile	female	Bovidae	Bos taurus	Chinese Holstein cattle	healthy	null	null	null	null	a large-scale transcriptome atlas based on 8 * 110 self-generated RNA-seq profiles at sub-tissue resolution	R2	null	illumina	ars_ucd1	95.86	40436330	PAIRED	1
null	null	HTIR04077	lobus quadratus hepatis	A03	15	40	20	A03.15.040.20	tissue	lobus quadratus hepatis	lobe of liver	liver	digestive system	juvenile	female	Bovidae	Bos taurus	Chinese Holstein cattle	healthy	null	null	null	null	a large-scale transcriptome atlas based on 8 * 110 self-generated RNA-seq profiles at sub-tissue resolution	mean	null	illumina	ars_ucd1	97.22	107918923	PAIRED	1
null	null	HTIR04078	lobus quadratus hepatis	A03	15	40	20	A03.15.040.20	tissue	lobus quadratus hepatis	lobe of liver	liver	digestive system	juvenile	female	Bovidae	Bos taurus	Chinese Holstein cattle	healthy	null	null	null	null	a large-scale transcriptome atlas based on 8 * 110 self-generated RNA-seq profiles at sub-tissue resolution	R1	null	illumina	ars_ucd1	96.85	51562889	PAIRED	1
null	null	HTIR04079	lobus quadratus hepatis	A03	15	40	20	A03.15.040.20	tissue	lobus quadratus hepatis	lobe of liver	liver	digestive system	juvenile	female	Bovidae	Bos taurus	Chinese Holstein cattle	healthy	null	null	null	null	a large-scale transcriptome atlas based on 8 * 110 self-generated RNA-seq profiles at sub-tissue resolution	R2	null	illumina	ars_ucd1	97.6	56356034	PAIRED	1
null	null	HTIR04080	lobus spigelii hepatis	A03	15	40	25	A03.15.040.25	tissue	lobus spigelii hepatis	lobe of liver	liver	digestive system	juvenile	female	Bovidae	Bos taurus	Chinese Holstein cattle	healthy	null	null	null	null	a large-scale transcriptome atlas based on 8 * 110 self-generated RNA-seq profiles at sub-tissue resolution	mean	null	illumina	ars_ucd1	96.18	58597251	PAIRED	1
null	null	HTIR04081	lobus spigelii hepatis	A03	15	40	25	A03.15.040.25	tissue	lobus spigelii hepatis	lobe of liver	liver	digestive system	juvenile	female	Bovidae	Bos taurus	Chinese Holstein cattle	healthy	null	null	null	null	a large-scale transcriptome atlas based on 8 * 110 self-generated RNA-seq profiles at sub-tissue resolution	R1	null	illumina	ars_ucd1	96.73	22148403	PAIRED	1
null	null	HTIR04082	lobus spigelii hepatis	A03	15	40	25	A03.15.040.25	tissue	lobus spigelii hepatis	lobe of liver	liver	digestive system	juvenile	female	Bovidae	Bos taurus	Chinese Holstein cattle	healthy	null	null	null	null	a large-scale transcriptome atlas based on 8 * 110 self-generated RNA-seq profiles at sub-tissue resolution	R2	null	illumina	ars_ucd1	95.62	36448848	PAIRED	1
null	null	HTIR04083	bile duct	A03	15	50	0	A03.15.050.00	tissue	bile duct	bile duct	liver	digestive system	juvenile	female	Bovidae	Bos taurus	Chinese Holstein cattle	healthy	null	null	null	null	a large-scale transcriptome atlas based on 8 * 110 self-generated RNA-seq profiles at sub-tissue resolution	mean	null	illumina	ars_ucd1	95.94	75811223	PAIRED	1
null	null	HTIR04084	bile duct	A03	15	50	0	A03.15.050.00	tissue	bile duct	bile duct	liver	digestive system	juvenile	female	Bovidae	Bos taurus	Chinese Holstein cattle	healthy	null	null	null	null	a large-scale transcriptome atlas based on 8 * 110 self-generated RNA-seq profiles at sub-tissue resolution	R1	null	illumina	ars_ucd1	96.43	39094685	PAIRED	1
null	null	HTIR04085	bile duct	A03	15	50	0	A03.15.050.00	tissue	bile duct	bile duct	liver	digestive system	juvenile	female	Bovidae	Bos taurus	Chinese Holstein cattle	healthy	null	null	null	null	a large-scale transcriptome atlas based on 8 * 110 self-generated RNA-seq profiles at sub-tissue resolution	R2	null	illumina	ars_ucd1	95.46	36716538	PAIRED	1
null	null	HTIR04086	pancreas	A03	16	0	0	A03.16.000.00	tissue	pancreas	pancreas	pancreas	digestive system	juvenile	female	Bovidae	Bos taurus	Chinese Holstein cattle	healthy	null	null	null	null	a large-scale transcriptome atlas based on 8 * 110 self-generated RNA-seq profiles at sub-tissue resolution	mean	null	illumina	ars_ucd1	97.25	55257725	PAIRED	1
null	null	HTIR04087	pancreas	A03	16	0	0	A03.16.000.00	tissue	pancreas	pancreas	pancreas	digestive system	juvenile	female	Bovidae	Bos taurus	Chinese Holstein cattle	healthy	null	null	null	null	a large-scale transcriptome atlas based on 8 * 110 self-generated RNA-seq profiles at sub-tissue resolution	R1	null	illumina	ars_ucd1	97.7	27374634	PAIRED	1
null	null	HTIR04088	pancreas	A03	16	0	0	A03.16.000.00	tissue	pancreas	pancreas	pancreas	digestive system	juvenile	female	Bovidae	Bos taurus	Chinese Holstein cattle	healthy	null	null	null	null	a large-scale transcriptome atlas based on 8 * 110 self-generated RNA-seq profiles at sub-tissue resolution	R2	null	illumina	ars_ucd1	96.79	27883091	PAIRED	1
null	null	HTIR04090	laryngeal muscle	A04	3	50	0	A04.03.050.00	tissue	laryngeal muscle	laryngeal muscle	throat	respiratory system	juvenile	female	Bovidae	Bos taurus	Chinese Holstein cattle	healthy	null	null	null	null	a large-scale transcriptome atlas based on 8 * 110 self-generated RNA-seq profiles at sub-tissue resolution	mean	null	illumina	ars_ucd1	97.12	57924497	PAIRED	1
null	null	HTIR04091	laryngeal muscle	A04	3	50	0	A04.03.050.00	tissue	laryngeal muscle	laryngeal muscle	throat	respiratory system	juvenile	female	Bovidae	Bos taurus	Chinese Holstein cattle	healthy	null	null	null	null	a large-scale transcriptome atlas based on 8 * 110 self-generated RNA-seq profiles at sub-tissue resolution	R1	null	illumina	ars_ucd1	97.53	34459825	PAIRED	1
null	null	HTIR04092	laryngeal muscle	A04	3	50	0	A04.03.050.00	tissue	laryngeal muscle	laryngeal muscle	throat	respiratory system	juvenile	female	Bovidae	Bos taurus	Chinese Holstein cattle	healthy	null	null	null	null	a large-scale transcriptome atlas based on 8 * 110 self-generated RNA-seq profiles at sub-tissue resolution	R2	null	illumina	ars_ucd1	96.7	23464672	PAIRED	1
null	null	HTIR04093	laryngeal hose	A04	3	80	0	A04.03.080.00	tissue	laryngeal hose	laryngeal hose	throat	respiratory system	juvenile	female	Bovidae	Bos taurus	Chinese Holstein cattle	healthy	null	null	null	null	a large-scale transcriptome atlas based on 8 * 110 self-generated RNA-seq profiles at sub-tissue resolution	mean	null	illumina	ars_ucd1	93.62	95800816	PAIRED	1
null	null	HTIR04094	laryngeal hose	A04	3	80	0	A04.03.080.00	tissue	laryngeal hose	laryngeal hose	throat	respiratory system	juvenile	female	Bovidae	Bos taurus	Chinese Holstein cattle	healthy	null	null	null	null	a large-scale transcriptome atlas based on 8 * 110 self-generated RNA-seq profiles at sub-tissue resolution	R1	null	illumina	ars_ucd1	94.16	48057215	PAIRED	1
null	null	HTIR04095	laryngeal hose	A04	3	80	0	A04.03.080.00	tissue	laryngeal hose	laryngeal hose	throat	respiratory system	juvenile	female	Bovidae	Bos taurus	Chinese Holstein cattle	healthy	null	null	null	null	a large-scale transcriptome atlas based on 8 * 110 self-generated RNA-seq profiles at sub-tissue resolution	R2	null	illumina	ars_ucd1	93.08	47743601	PAIRED	1
null	null	HTIR04096	trachea	A04	4	0	0	A04.04.000.00	tissue	trachea	trachea	trachea	respiratory system	juvenile	female	Bovidae	Bos taurus	Chinese Holstein cattle	healthy	null	null	null	null	a large-scale transcriptome atlas based on 8 * 110 self-generated RNA-seq profiles at sub-tissue resolution	mean	null	illumina	ars_ucd1	96.18	66373167	PAIRED	1
null	null	HTIR04097	trachea	A04	4	0	0	A04.04.000.00	tissue	trachea	trachea	trachea	respiratory system	juvenile	female	Bovidae	Bos taurus	Chinese Holstein cattle	healthy	null	null	null	null	a large-scale transcriptome atlas based on 8 * 110 self-generated RNA-seq profiles at sub-tissue resolution	R1	null	illumina	ars_ucd1	96.55	40950682	PAIRED	1
null	null	HTIR04098	trachea	A04	4	0	0	A04.04.000.00	tissue	trachea	trachea	trachea	respiratory system	juvenile	female	Bovidae	Bos taurus	Chinese Holstein cattle	healthy	null	null	null	null	a large-scale transcriptome atlas based on 8 * 110 self-generated RNA-seq profiles at sub-tissue resolution	R2	null	illumina	ars_ucd1	95.81	25422485	PAIRED	1
null	null	HTIR04099	lobus superior pulmonis dextri	A04	6	10	0	A04.06.010.00	tissue	lobus superior pulmonis dextri	lobus superior pulmonis dextri	lung	respiratory system	juvenile	female	Bovidae	Bos taurus	Chinese Holstein cattle	healthy	null	null	null	null	a large-scale transcriptome atlas based on 8 * 110 self-generated RNA-seq profiles at sub-tissue resolution	mean	null	illumina	ars_ucd1	95.58	87130014	PAIRED	1
null	null	HTIR04100	lobus superior pulmonis dextri	A04	6	10	0	A04.06.010.00	tissue	lobus superior pulmonis dextri	lobus superior pulmonis dextri	lung	respiratory system	juvenile	female	Bovidae	Bos taurus	Chinese Holstein cattle	healthy	null	null	null	null	a large-scale transcriptome atlas based on 8 * 110 self-generated RNA-seq profiles at sub-tissue resolution	R1	null	illumina	ars_ucd1	96.08	44737022	PAIRED	1
null	null	HTIR04101	lobus superior pulmonis dextri	A04	6	10	0	A04.06.010.00	tissue	lobus superior pulmonis dextri	lobus superior pulmonis dextri	lung	respiratory system	juvenile	female	Bovidae	Bos taurus	Chinese Holstein cattle	healthy	null	null	null	null	a large-scale transcriptome atlas based on 8 * 110 self-generated RNA-seq profiles at sub-tissue resolution	R2	null	illumina	ars_ucd1	95.08	42392992	PAIRED	1
null	null	HTIR04102	lobus medius pulmonis dextri	A04	6	20	0	A04.06.020.00	tissue	lobus medius pulmonis dextri	lobus medius pulmonis dextri	lung	respiratory system	juvenile	female	Bovidae	Bos taurus	Chinese Holstein cattle	healthy	null	null	null	null	a large-scale transcriptome atlas based on 8 * 110 self-generated RNA-seq profiles at sub-tissue resolution	mean	null	illumina	ars_ucd1	95.69	62291965	PAIRED	1
null	null	HTIR04103	lobus medius pulmonis dextri	A04	6	20	0	A04.06.020.00	tissue	lobus medius pulmonis dextri	lobus medius pulmonis dextri	lung	respiratory system	juvenile	female	Bovidae	Bos taurus	Chinese Holstein cattle	healthy	null	null	null	null	a large-scale transcriptome atlas based on 8 * 110 self-generated RNA-seq profiles at sub-tissue resolution	R1	null	illumina	ars_ucd1	96.21	31174619	PAIRED	1
null	null	HTIR04104	lobus medius pulmonis dextri	A04	6	20	0	A04.06.020.00	tissue	lobus medius pulmonis dextri	lobus medius pulmonis dextri	lung	respiratory system	juvenile	female	Bovidae	Bos taurus	Chinese Holstein cattle	healthy	null	null	null	null	a large-scale transcriptome atlas based on 8 * 110 self-generated RNA-seq profiles at sub-tissue resolution	R2	null	illumina	ars_ucd1	95.17	31117346	PAIRED	1
null	null	HTIR04105	lobus inferior pulmonis dextri	A04	6	30	0	A04.06.030.00	tissue	lobus inferior pulmonis dextri	lobus inferior pulmonis dextri	lung	respiratory system	juvenile	female	Bovidae	Bos taurus	Chinese Holstein cattle	healthy	null	null	null	null	a large-scale transcriptome atlas based on 8 * 110 self-generated RNA-seq profiles at sub-tissue resolution	mean	null	illumina	ars_ucd1	96.22	59473260	PAIRED	1
null	null	HTIR04106	lobus inferior pulmonis dextri	A04	6	30	0	A04.06.030.00	tissue	lobus inferior pulmonis dextri	lobus inferior pulmonis dextri	lung	respiratory system	juvenile	female	Bovidae	Bos taurus	Chinese Holstein cattle	healthy	null	null	null	null	a large-scale transcriptome atlas based on 8 * 110 self-generated RNA-seq profiles at sub-tissue resolution	R1	null	illumina	ars_ucd1	96.74	22493694	PAIRED	1
null	null	HTIR04107	lobus inferior pulmonis dextri	A04	6	30	0	A04.06.030.00	tissue	lobus inferior pulmonis dextri	lobus inferior pulmonis dextri	lung	respiratory system	juvenile	female	Bovidae	Bos taurus	Chinese Holstein cattle	healthy	null	null	null	null	a large-scale transcriptome atlas based on 8 * 110 self-generated RNA-seq profiles at sub-tissue resolution	R2	null	illumina	ars_ucd1	95.71	36979566	PAIRED	1
null	null	HTIR04108	auxiliary lobe	A04	6	70	0	A04.06.070.00	tissue	auxiliary lobe	auxiliary lobe	lung	respiratory system	juvenile	female	Bovidae	Bos taurus	Chinese Holstein cattle	healthy	null	null	null	null	a large-scale transcriptome atlas based on 8 * 110 self-generated RNA-seq profiles at sub-tissue resolution	mean	null	illumina	ars_ucd1	95.43	75075070	PAIRED	1
null	null	HTIR04109	auxiliary lobe	A04	6	70	0	A04.06.070.00	tissue	auxiliary lobe	auxiliary lobe	lung	respiratory system	juvenile	female	Bovidae	Bos taurus	Chinese Holstein cattle	healthy	null	null	null	null	a large-scale transcriptome atlas based on 8 * 110 self-generated RNA-seq profiles at sub-tissue resolution	R1	null	illumina	ars_ucd1	95.98	38579121	PAIRED	1
null	null	HTIR04110	auxiliary lobe	A04	6	70	0	A04.06.070.00	tissue	auxiliary lobe	auxiliary lobe	lung	respiratory system	juvenile	female	Bovidae	Bos taurus	Chinese Holstein cattle	healthy	null	null	null	null	a large-scale transcriptome atlas based on 8 * 110 self-generated RNA-seq profiles at sub-tissue resolution	R2	null	illumina	ars_ucd1	94.88	36495949	PAIRED	1
null	null	HTIR04111	renal fat sac	A05	1	10	0	A05.01.010.00	tissue	renal fat sac	renal fat sac	kidney	urinary system	juvenile	female	Bovidae	Bos taurus	Chinese Holstein cattle	healthy	null	null	null	null	a large-scale transcriptome atlas based on 8 * 110 self-generated RNA-seq profiles at sub-tissue resolution	mean	null	illumina	ars_ucd1	96.55	44084834	PAIRED	1
null	null	HTIR04112	renal fat sac	A05	1	10	0	A05.01.010.00	tissue	renal fat sac	renal fat sac	kidney	urinary system	juvenile	female	Bovidae	Bos taurus	Chinese Holstein cattle	healthy	null	null	null	null	a large-scale transcriptome atlas based on 8 * 110 self-generated RNA-seq profiles at sub-tissue resolution	R1	null	illumina	ars_ucd1	96.63	23305074	PAIRED	1
null	null	HTIR04113	renal fat sac	A05	1	10	0	A05.01.010.00	tissue	renal fat sac	renal fat sac	kidney	urinary system	juvenile	female	Bovidae	Bos taurus	Chinese Holstein cattle	healthy	null	null	null	null	a large-scale transcriptome atlas based on 8 * 110 self-generated RNA-seq profiles at sub-tissue resolution	R2	null	illumina	ars_ucd1	96.47	20779760	PAIRED	1
null	null	HTIR04114	renal cortex	A05	1	50	0	A05.01.050.00	tissue	renal cortex	renal cortex	kidney	urinary system	juvenile	female	Bovidae	Bos taurus	Chinese Holstein cattle	healthy	null	null	null	null	a large-scale transcriptome atlas based on 8 * 110 self-generated RNA-seq profiles at sub-tissue resolution	mean	null	illumina	ars_ucd1	96.03	69683621	PAIRED	1
null	null	HTIR04115	renal cortex	A05	1	50	0	A05.01.050.00	tissue	renal cortex	renal cortex	kidney	urinary system	juvenile	female	Bovidae	Bos taurus	Chinese Holstein cattle	healthy	null	null	null	null	a large-scale transcriptome atlas based on 8 * 110 self-generated RNA-seq profiles at sub-tissue resolution	R1	null	illumina	ars_ucd1	96.61	34213140	PAIRED	1
null	null	HTIR04116	renal cortex	A05	1	50	0	A05.01.050.00	tissue	renal cortex	renal cortex	kidney	urinary system	juvenile	female	Bovidae	Bos taurus	Chinese Holstein cattle	healthy	null	null	null	null	a large-scale transcriptome atlas based on 8 * 110 self-generated RNA-seq profiles at sub-tissue resolution	R2	null	illumina	ars_ucd1	95.46	35470481	PAIRED	1
null	null	HTIR04117	renal medulla	A05	1	60	0	A05.01.060.00	tissue	renal medulla	renal medulla	kidney	urinary system	juvenile	female	Bovidae	Bos taurus	Chinese Holstein cattle	healthy	null	null	null	null	a large-scale transcriptome atlas based on 8 * 110 self-generated RNA-seq profiles at sub-tissue resolution	mean	null	illumina	ars_ucd1	96.52	67593374	PAIRED	1
null	null	HTIR04118	renal medulla	A05	1	60	0	A05.01.060.00	tissue	renal medulla	renal medulla	kidney	urinary system	juvenile	female	Bovidae	Bos taurus	Chinese Holstein cattle	healthy	null	null	null	null	a large-scale transcriptome atlas based on 8 * 110 self-generated RNA-seq profiles at sub-tissue resolution	R1	null	illumina	ars_ucd1	97.06	29490905	PAIRED	1
null	null	HTIR04119	renal medulla	A05	1	60	0	A05.01.060.00	tissue	renal medulla	renal medulla	kidney	urinary system	juvenile	female	Bovidae	Bos taurus	Chinese Holstein cattle	healthy	null	null	null	null	a large-scale transcriptome atlas based on 8 * 110 self-generated RNA-seq profiles at sub-tissue resolution	R2	null	illumina	ars_ucd1	95.97	38102469	PAIRED	1
null	null	HTIR04120	ureter	A05	2	10	0	A05.02.010.00	tissue	ureter	ureter	ureter	urinary system	juvenile	female	Bovidae	Bos taurus	Chinese Holstein cattle	healthy	null	null	null	null	a large-scale transcriptome atlas based on 8 * 110 self-generated RNA-seq profiles at sub-tissue resolution	mean	null	illumina	ars_ucd1	96.11	61062941	PAIRED	1
null	null	HTIR04121	ureter	A05	2	10	0	A05.02.010.00	tissue	ureter	ureter	ureter	urinary system	juvenile	female	Bovidae	Bos taurus	Chinese Holstein cattle	healthy	null	null	null	null	a large-scale transcriptome atlas based on 8 * 110 self-generated RNA-seq profiles at sub-tissue resolution	R1	null	illumina	ars_ucd1	95.82	24948147	PAIRED	1
null	null	HTIR04122	ureter	A05	2	10	0	A05.02.010.00	tissue	ureter	ureter	ureter	urinary system	juvenile	female	Bovidae	Bos taurus	Chinese Holstein cattle	healthy	null	null	null	null	a large-scale transcriptome atlas based on 8 * 110 self-generated RNA-seq profiles at sub-tissue resolution	R2	null	illumina	ars_ucd1	96.4	36114794	PAIRED	1
null	null	HTIR04123	bladder	A05	3	0	0	A05.03.000.00	tissue	bladder	bladder	bladder	urinary system	juvenile	female	Bovidae	Bos taurus	Chinese Holstein cattle	healthy	null	null	null	null	a large-scale transcriptome atlas based on 8 * 110 self-generated RNA-seq profiles at sub-tissue resolution	mean	null	illumina	ars_ucd1	95.81	68387430	PAIRED	1
null	null	HTIR04124	bladder	A05	3	0	0	A05.03.000.00	tissue	bladder	bladder	bladder	urinary system	juvenile	female	Bovidae	Bos taurus	Chinese Holstein cattle	healthy	null	null	null	null	a large-scale transcriptome atlas based on 8 * 110 self-generated RNA-seq profiles at sub-tissue resolution	R1	null	illumina	ars_ucd1	96.04	27959299	PAIRED	1
null	null	HTIR04125	bladder	A05	3	0	0	A05.03.000.00	tissue	bladder	bladder	bladder	urinary system	juvenile	female	Bovidae	Bos taurus	Chinese Holstein cattle	healthy	null	null	null	null	a large-scale transcriptome atlas based on 8 * 110 self-generated RNA-seq profiles at sub-tissue resolution	R2	null	illumina	ars_ucd1	95.59	40428131	PAIRED	1
null	null	HTIR04126	urethra	A05	4	0	0	A05.04.000.00	tissue	urethra	urethra	urethra	urinary system	juvenile	female	Bovidae	Bos taurus	Chinese Holstein cattle	healthy	null	null	null	null	a large-scale transcriptome atlas based on 8 * 110 self-generated RNA-seq profiles at sub-tissue resolution	mean	null	illumina	ars_ucd1	95.92	54850838	PAIRED	1
null	null	HTIR04127	urethra	A05	4	0	0	A05.04.000.00	tissue	urethra	urethra	urethra	urinary system	juvenile	female	Bovidae	Bos taurus	Chinese Holstein cattle	healthy	null	null	null	null	a large-scale transcriptome atlas based on 8 * 110 self-generated RNA-seq profiles at sub-tissue resolution	R1	null	illumina	ars_ucd1	96.47	27234520	PAIRED	1
null	null	HTIR04128	urethra	A05	4	0	0	A05.04.000.00	tissue	urethra	urethra	urethra	urinary system	juvenile	female	Bovidae	Bos taurus	Chinese Holstein cattle	healthy	null	null	null	null	a large-scale transcriptome atlas based on 8 * 110 self-generated RNA-seq profiles at sub-tissue resolution	R2	null	illumina	ars_ucd1	95.37	27616318	PAIRED	1
null	null	HTIR04129	ovary	A06	1	0	0	A06.01.000.00	tissue	ovary	ovary	ovary	reproductive system	juvenile	female	Bovidae	Bos taurus	Chinese Holstein cattle	healthy	null	null	null	null	a large-scale transcriptome atlas based on 8 * 110 self-generated RNA-seq profiles at sub-tissue resolution	mean	null	illumina	ars_ucd1	95.7	57998970	PAIRED	1
null	null	HTIR04130	ovary	A06	1	0	0	A06.01.000.00	tissue	ovary	ovary	ovary	reproductive system	juvenile	female	Bovidae	Bos taurus	Chinese Holstein cattle	healthy	null	null	null	null	a large-scale transcriptome atlas based on 8 * 110 self-generated RNA-seq profiles at sub-tissue resolution	R1	null	illumina	ars_ucd1	96.3	28836668	PAIRED	1
null	null	HTIR04131	ovary	A06	1	0	0	A06.01.000.00	tissue	ovary	ovary	ovary	reproductive system	juvenile	female	Bovidae	Bos taurus	Chinese Holstein cattle	healthy	null	null	null	null	a large-scale transcriptome atlas based on 8 * 110 self-generated RNA-seq profiles at sub-tissue resolution	R2	null	illumina	ars_ucd1	95.11	29162302	PAIRED	1
null	null	HTIR04132	oviduct	A06	2	10	5	A06.02.010.05	tissue	oviduct	oviduct	oviduct	reproductive system	juvenile	female	Bovidae	Bos taurus	Chinese Holstein cattle	healthy	null	null	null	null	a large-scale transcriptome atlas based on 8 * 110 self-generated RNA-seq profiles at sub-tissue resolution	mean	null	illumina	ars_ucd1	96.38	55606252	PAIRED	1
null	null	HTIR04133	oviduct	A06	2	10	5	A06.02.010.05	tissue	oviduct	oviduct	oviduct	reproductive system	juvenile	female	Bovidae	Bos taurus	Chinese Holstein cattle	healthy	null	null	null	null	a large-scale transcriptome atlas based on 8 * 110 self-generated RNA-seq profiles at sub-tissue resolution	R1	null	illumina	ars_ucd1	96.89	23449369	PAIRED	1
null	null	HTIR04134	oviduct	A06	2	10	5	A06.02.010.05	tissue	oviduct	oviduct	oviduct	reproductive system	juvenile	female	Bovidae	Bos taurus	Chinese Holstein cattle	healthy	null	null	null	null	a large-scale transcriptome atlas based on 8 * 110 self-generated RNA-seq profiles at sub-tissue resolution	R2	null	illumina	ars_ucd1	95.87	32156883	PAIRED	1
null	null	HTIR04138	uterine caruncle	A06	3	10	5	A06.03.010.05	tissue	uterine caruncle	uterine horn	uterus	reproductive system	juvenile	female	Bovidae	Bos taurus	Chinese Holstein cattle	healthy	null	null	null	null	a large-scale transcriptome atlas based on 8 * 110 self-generated RNA-seq profiles at sub-tissue resolution	mean	null	illumina	ars_ucd1	95.47	54681401	PAIRED	1
null	null	HTIR04139	uterine caruncle	A06	3	10	5	A06.03.010.05	tissue	uterine caruncle	uterine horn	uterus	reproductive system	juvenile	female	Bovidae	Bos taurus	Chinese Holstein cattle	healthy	null	null	null	null	a large-scale transcriptome atlas based on 8 * 110 self-generated RNA-seq profiles at sub-tissue resolution	R1	null	illumina	ars_ucd1	96.24	24357363	PAIRED	1
null	null	HTIR04140	uterine caruncle	A06	3	10	5	A06.03.010.05	tissue	uterine caruncle	uterine horn	uterus	reproductive system	juvenile	female	Bovidae	Bos taurus	Chinese Holstein cattle	healthy	null	null	null	null	a large-scale transcriptome atlas based on 8 * 110 self-generated RNA-seq profiles at sub-tissue resolution	R2	null	illumina	ars_ucd1	94.69	30324038	PAIRED	1
null	null	HTIR04141	cervix top	A06	3	20	5	A06.03.020.05	tissue	cervix top	uterine cervix	uterus	reproductive system	juvenile	female	Bovidae	Bos taurus	Chinese Holstein cattle	healthy	null	null	null	null	a large-scale transcriptome atlas based on 8 * 110 self-generated RNA-seq profiles at sub-tissue resolution	mean	null	illumina	ars_ucd1	96.54	51454140	PAIRED	1
null	null	HTIR04142	cervix top	A06	3	20	5	A06.03.020.05	tissue	cervix top	uterine cervix	uterus	reproductive system	juvenile	female	Bovidae	Bos taurus	Chinese Holstein cattle	healthy	null	null	null	null	a large-scale transcriptome atlas based on 8 * 110 self-generated RNA-seq profiles at sub-tissue resolution	R1	null	illumina	ars_ucd1	97.05	26582134	PAIRED	1
null	null	HTIR04143	cervix top	A06	3	20	5	A06.03.020.05	tissue	cervix top	uterine cervix	uterus	reproductive system	juvenile	female	Bovidae	Bos taurus	Chinese Holstein cattle	healthy	null	null	null	null	a large-scale transcriptome atlas based on 8 * 110 self-generated RNA-seq profiles at sub-tissue resolution	R2	null	illumina	ars_ucd1	96.03	24872006	PAIRED	1
null	null	HTIR04144	cervix bottom	A06	3	20	10	A06.03.020.10	tissue	cervix bottom	uterine cervix	uterus	reproductive system	juvenile	female	Bovidae	Bos taurus	Chinese Holstein cattle	healthy	null	null	null	null	a large-scale transcriptome atlas based on 8 * 110 self-generated RNA-seq profiles at sub-tissue resolution	mean	null	illumina	ars_ucd1	97.55	67771232	PAIRED	1
null	null	HTIR04145	cervix bottom	A06	3	20	10	A06.03.020.10	tissue	cervix bottom	uterine cervix	uterus	reproductive system	juvenile	female	Bovidae	Bos taurus	Chinese Holstein cattle	healthy	null	null	null	null	a large-scale transcriptome atlas based on 8 * 110 self-generated RNA-seq profiles at sub-tissue resolution	R1	null	illumina	ars_ucd1	97.08	33551974	PAIRED	1
null	null	HTIR04146	cervix bottom	A06	3	20	10	A06.03.020.10	tissue	cervix bottom	uterine cervix	uterus	reproductive system	juvenile	female	Bovidae	Bos taurus	Chinese Holstein cattle	healthy	null	null	null	null	a large-scale transcriptome atlas based on 8 * 110 self-generated RNA-seq profiles at sub-tissue resolution	R2	null	illumina	ars_ucd1	98.01	34219258	PAIRED	1
null	null	HTIR04147	left atrium	A07	1	10	0	A07.01.010.00	tissue	left atrium	left atrium	heart	circulatory system	juvenile	female	Bovidae	Bos taurus	Chinese Holstein cattle	healthy	null	null	null	null	a large-scale transcriptome atlas based on 8 * 110 self-generated RNA-seq profiles at sub-tissue resolution	mean	null	illumina	ars_ucd1	96.19	61222040	PAIRED	1
null	null	HTIR04148	left atrium	A07	1	10	0	A07.01.010.00	tissue	left atrium	left atrium	heart	circulatory system	juvenile	female	Bovidae	Bos taurus	Chinese Holstein cattle	healthy	null	null	null	null	a large-scale transcriptome atlas based on 8 * 110 self-generated RNA-seq profiles at sub-tissue resolution	R1	null	illumina	ars_ucd1	96.77	31666649	PAIRED	1
null	null	HTIR04149	left atrium	A07	1	10	0	A07.01.010.00	tissue	left atrium	left atrium	heart	circulatory system	juvenile	female	Bovidae	Bos taurus	Chinese Holstein cattle	healthy	null	null	null	null	a large-scale transcriptome atlas based on 8 * 110 self-generated RNA-seq profiles at sub-tissue resolution	R2	null	illumina	ars_ucd1	95.62	29555391	PAIRED	1
null	null	HTIR04150	right atrium	A07	1	20	0	A07.01.020.00	tissue	right atrium	right atrium	heart	circulatory system	juvenile	female	Bovidae	Bos taurus	Chinese Holstein cattle	healthy	null	null	null	null	a large-scale transcriptome atlas based on 8 * 110 self-generated RNA-seq profiles at sub-tissue resolution	mean	null	illumina	ars_ucd1	96.05	65518972	PAIRED	1
null	null	HTIR04151	right atrium	A07	1	20	0	A07.01.020.00	tissue	right atrium	right atrium	heart	circulatory system	juvenile	female	Bovidae	Bos taurus	Chinese Holstein cattle	healthy	null	null	null	null	a large-scale transcriptome atlas based on 8 * 110 self-generated RNA-seq profiles at sub-tissue resolution	R1	null	illumina	ars_ucd1	96.63	33071060	PAIRED	1
null	null	HTIR04152	right atrium	A07	1	20	0	A07.01.020.00	tissue	right atrium	right atrium	heart	circulatory system	juvenile	female	Bovidae	Bos taurus	Chinese Holstein cattle	healthy	null	null	null	null	a large-scale transcriptome atlas based on 8 * 110 self-generated RNA-seq profiles at sub-tissue resolution	R2	null	illumina	ars_ucd1	95.47	32447912	PAIRED	1
null	null	HTIR04159	jugular	A07	2	10	0	A07.02.010.00	tissue	jugular	jugular	vessel	circulatory system	juvenile	female	Bovidae	Bos taurus	Chinese Holstein cattle	healthy	null	null	null	null	a large-scale transcriptome atlas based on 8 * 110 self-generated RNA-seq profiles at sub-tissue resolution	mean	null	illumina	ars_ucd1	96.43	50221955	PAIRED	1
null	null	HTIR04160	jugular	A07	2	10	0	A07.02.010.00	tissue	jugular	jugular	vessel	circulatory system	juvenile	female	Bovidae	Bos taurus	Chinese Holstein cattle	healthy	null	null	null	null	a large-scale transcriptome atlas based on 8 * 110 self-generated RNA-seq profiles at sub-tissue resolution	R1	null	illumina	ars_ucd1	96.94	25529923	PAIRED	1
null	null	HTIR04161	jugular	A07	2	10	0	A07.02.010.00	tissue	jugular	jugular	vessel	circulatory system	juvenile	female	Bovidae	Bos taurus	Chinese Holstein cattle	healthy	null	null	null	null	a large-scale transcriptome atlas based on 8 * 110 self-generated RNA-seq profiles at sub-tissue resolution	R2	null	illumina	ars_ucd1	95.92	24692032	PAIRED	1
null	null	HTIR04162	pulmonary artery	A07	2	40	0	A07.02.040.00	tissue	pulmonary artery	pulmonary artery	vessel	circulatory system	juvenile	female	Bovidae	Bos taurus	Chinese Holstein cattle	healthy	null	null	null	null	a large-scale transcriptome atlas based on 8 * 110 self-generated RNA-seq profiles at sub-tissue resolution	mean	null	illumina	ars_ucd1	96.44	46111846	PAIRED	1
null	null	HTIR04163	pulmonary artery	A07	2	40	0	A07.02.040.00	tissue	pulmonary artery	pulmonary artery	vessel	circulatory system	juvenile	female	Bovidae	Bos taurus	Chinese Holstein cattle	healthy	null	null	null	null	a large-scale transcriptome atlas based on 8 * 110 self-generated RNA-seq profiles at sub-tissue resolution	R1	null	illumina	ars_ucd1	97	25925066	PAIRED	1
null	null	HTIR04164	pulmonary artery	A07	2	40	0	A07.02.040.00	tissue	pulmonary artery	pulmonary artery	vessel	circulatory system	juvenile	female	Bovidae	Bos taurus	Chinese Holstein cattle	healthy	null	null	null	null	a large-scale transcriptome atlas based on 8 * 110 self-generated RNA-seq profiles at sub-tissue resolution	R2	null	illumina	ars_ucd1	95.87	20186780	PAIRED	1
null	null	HTIR04168	vena cava	A07	2	80	0	A07.02.080.00	tissue	vena cava	vena cava	vessel	circulatory system	juvenile	female	Bovidae	Bos taurus	Chinese Holstein cattle	healthy	null	null	null	null	a large-scale transcriptome atlas based on 8 * 110 self-generated RNA-seq profiles at sub-tissue resolution	mean	null	illumina	ars_ucd1	95.84	64407247	PAIRED	1
null	null	HTIR04169	vena cava	A07	2	80	0	A07.02.080.00	tissue	vena cava	vena cava	vessel	circulatory system	juvenile	female	Bovidae	Bos taurus	Chinese Holstein cattle	healthy	null	null	null	null	a large-scale transcriptome atlas based on 8 * 110 self-generated RNA-seq profiles at sub-tissue resolution	R1	null	illumina	ars_ucd1	96.45	33932840	PAIRED	1
null	null	HTIR04170	vena cava	A07	2	80	0	A07.02.080.00	tissue	vena cava	vena cava	vessel	circulatory system	juvenile	female	Bovidae	Bos taurus	Chinese Holstein cattle	healthy	null	null	null	null	a large-scale transcriptome atlas based on 8 * 110 self-generated RNA-seq profiles at sub-tissue resolution	R2	null	illumina	ars_ucd1	95.22	30474407	PAIRED	1
null	null	HTIR04171	blood	A07	3	0	0	A07.03.000.00	tissue	blood	blood	blood	circulatory system	juvenile	female	Bovidae	Bos taurus	Chinese Holstein cattle	healthy	null	null	null	null	a large-scale transcriptome atlas based on 8 * 110 self-generated RNA-seq profiles at sub-tissue resolution	mean	null	illumina	ars_ucd1	91.78	61781109	PAIRED	1
null	null	HTIR04201	blood	A07	3	0	0	A07.03.000.00	tissue	blood	blood	blood	circulatory system	juvenile	female	Bovidae	Bos taurus	Chinese Holstein cattle	healthy	null	null	null	null	a large-scale transcriptome atlas based on 8 * 110 self-generated RNA-seq profiles at sub-tissue resolution	R1	null	illumina	ars_ucd1	92.29	27350032	PAIRED	1
null	null	HTIR04202	blood	A07	3	0	0	A07.03.000.00	tissue	blood	blood	blood	circulatory system	juvenile	female	Bovidae	Bos taurus	Chinese Holstein cattle	healthy	null	null	null	null	a large-scale transcriptome atlas based on 8 * 110 self-generated RNA-seq profiles at sub-tissue resolution	R2	null	illumina	ars_ucd1	91.28	34431077	PAIRED	1
null	null	HTIR04203	white pulp	A08	4	10	0	A08.04.010.00	tissue	white pulp	white pulp	spleen	immune system	juvenile	female	Bovidae	Bos taurus	Chinese Holstein cattle	healthy	null	null	null	null	a large-scale transcriptome atlas based on 8 * 110 self-generated RNA-seq profiles at sub-tissue resolution	mean	null	illumina	ars_ucd1	88.51	70694466	PAIRED	1
null	null	HTIR04204	white pulp	A08	4	10	0	A08.04.010.00	tissue	white pulp	white pulp	spleen	immune system	juvenile	female	Bovidae	Bos taurus	Chinese Holstein cattle	healthy	null	null	null	null	a large-scale transcriptome atlas based on 8 * 110 self-generated RNA-seq profiles at sub-tissue resolution	R1	null	illumina	ars_ucd1	89.07	28179148	PAIRED	1
null	null	HTIR04205	white pulp	A08	4	10	0	A08.04.010.00	tissue	white pulp	white pulp	spleen	immune system	juvenile	female	Bovidae	Bos taurus	Chinese Holstein cattle	healthy	null	null	null	null	a large-scale transcriptome atlas based on 8 * 110 self-generated RNA-seq profiles at sub-tissue resolution	R2	null	illumina	ars_ucd1	87.96	42515318	PAIRED	1
null	null	HTIR04206	red pulp	A08	4	20	0	A08.04.020.00	tissue	red pulp	red pulp	spleen	immune system	juvenile	female	Bovidae	Bos taurus	Chinese Holstein cattle	healthy	null	null	null	null	a large-scale transcriptome atlas based on 8 * 110 self-generated RNA-seq profiles at sub-tissue resolution	mean	null	illumina	ars_ucd1	91.88	64184189	PAIRED	1
null	null	HTIR04207	red pulp	A08	4	20	0	A08.04.020.00	tissue	red pulp	red pulp	spleen	immune system	juvenile	female	Bovidae	Bos taurus	Chinese Holstein cattle	healthy	null	null	null	null	a large-scale transcriptome atlas based on 8 * 110 self-generated RNA-seq profiles at sub-tissue resolution	R1	null	illumina	ars_ucd1	92.36	25519873	PAIRED	1
null	null	HTIR04208	red pulp	A08	4	20	0	A08.04.020.00	tissue	red pulp	red pulp	spleen	immune system	juvenile	female	Bovidae	Bos taurus	Chinese Holstein cattle	healthy	null	null	null	null	a large-scale transcriptome atlas based on 8 * 110 self-generated RNA-seq profiles at sub-tissue resolution	R2	null	illumina	ars_ucd1	91.39	38664316	PAIRED	1
null	null	HTIR04209	thymus	A08	5	0	0	A08.05.000.00	tissue	thymus	thymus	thymus	immune system	juvenile	female	Bovidae	Bos taurus	Chinese Holstein cattle	healthy	null	null	null	null	a large-scale transcriptome atlas based on 8 * 110 self-generated RNA-seq profiles at sub-tissue resolution	mean	null	illumina	ars_ucd1	94.2	66610417	PAIRED	1
null	null	HTIR04210	thymus	A08	5	0	0	A08.05.000.00	tissue	thymus	thymus	thymus	immune system	juvenile	female	Bovidae	Bos taurus	Chinese Holstein cattle	healthy	null	null	null	null	a large-scale transcriptome atlas based on 8 * 110 self-generated RNA-seq profiles at sub-tissue resolution	R1	null	illumina	ars_ucd1	94.71	27001983	PAIRED	1
null	null	HTIR04211	thymus	A08	5	0	0	A08.05.000.00	tissue	thymus	thymus	thymus	immune system	juvenile	female	Bovidae	Bos taurus	Chinese Holstein cattle	healthy	null	null	null	null	a large-scale transcriptome atlas based on 8 * 110 self-generated RNA-seq profiles at sub-tissue resolution	R2	null	illumina	ars_ucd1	93.7	39608434	PAIRED	1
null	null	HTIR04212	mandibular lymph node	A08	6	10	0	A08.06.010.00	tissue	mandibular lymph node	mandibular lymph node	lymph node	immune system	juvenile	female	Bovidae	Bos taurus	Chinese Holstein cattle	healthy	null	null	null	null	a large-scale transcriptome atlas based on 8 * 110 self-generated RNA-seq profiles at sub-tissue resolution	mean	null	illumina	ars_ucd1	95.6	73476655	PAIRED	1
null	null	HTIR04213	mandibular lymph node	A08	6	10	0	A08.06.010.00	tissue	mandibular lymph node	mandibular lymph node	lymph node	immune system	juvenile	female	Bovidae	Bos taurus	Chinese Holstein cattle	healthy	null	null	null	null	a large-scale transcriptome atlas based on 8 * 110 self-generated RNA-seq profiles at sub-tissue resolution	R1	null	illumina	ars_ucd1	96.14	37487109	PAIRED	1
null	null	HTIR04214	mandibular lymph node	A08	6	10	0	A08.06.010.00	tissue	mandibular lymph node	mandibular lymph node	lymph node	immune system	juvenile	female	Bovidae	Bos taurus	Chinese Holstein cattle	healthy	null	null	null	null	a large-scale transcriptome atlas based on 8 * 110 self-generated RNA-seq profiles at sub-tissue resolution	R2	null	illumina	ars_ucd1	95.07	35989546	PAIRED	1
null	null	HTIR04215	popliteal lymph node	A08	6	60	0	A08.06.060.00	tissue	popliteal lymph node	popliteal lymph node	lymph node	immune system	juvenile	female	Bovidae	Bos taurus	Chinese Holstein cattle	healthy	null	null	null	null	a large-scale transcriptome atlas based on 8 * 110 self-generated RNA-seq profiles at sub-tissue resolution	mean	null	illumina	ars_ucd1	95.76	63943126	PAIRED	1
null	null	HTIR04216	popliteal lymph node	A08	6	60	0	A08.06.060.00	tissue	popliteal lymph node	popliteal lymph node	lymph node	immune system	juvenile	female	Bovidae	Bos taurus	Chinese Holstein cattle	healthy	null	null	null	null	a large-scale transcriptome atlas based on 8 * 110 self-generated RNA-seq profiles at sub-tissue resolution	R1	null	illumina	ars_ucd1	96.26	30078256	PAIRED	1
null	null	HTIR04217	popliteal lymph node	A08	6	60	0	A08.06.060.00	tissue	popliteal lymph node	popliteal lymph node	lymph node	immune system	juvenile	female	Bovidae	Bos taurus	Chinese Holstein cattle	healthy	null	null	null	null	a large-scale transcriptome atlas based on 8 * 110 self-generated RNA-seq profiles at sub-tissue resolution	R2	null	illumina	ars_ucd1	95.26	33864870	PAIRED	1
null	null	HTIR04220	mesenteric lymph node	A08	6	130	0	A08.06.130.00	tissue	mesenteric lymph node	mesenteric lymph node	lymph node	immune system	juvenile	female	Bovidae	Bos taurus	Chinese Holstein cattle	healthy	null	null	null	null	a large-scale transcriptome atlas based on 8 * 110 self-generated RNA-seq profiles at sub-tissue resolution	mean	null	illumina	ars_ucd1	94.05	55638195	PAIRED	1
null	null	HTIR04221	mesenteric lymph node	A08	6	130	0	A08.06.130.00	tissue	mesenteric lymph node	mesenteric lymph node	lymph node	immune system	juvenile	female	Bovidae	Bos taurus	Chinese Holstein cattle	healthy	null	null	null	null	a large-scale transcriptome atlas based on 8 * 110 self-generated RNA-seq profiles at sub-tissue resolution	R1	null	illumina	ars_ucd1	94.55	27149876	PAIRED	1
null	null	HTIR04222	mesenteric lymph node	A08	6	130	0	A08.06.130.00	tissue	mesenteric lymph node	mesenteric lymph node	lymph node	immune system	juvenile	female	Bovidae	Bos taurus	Chinese Holstein cattle	healthy	null	null	null	null	a large-scale transcriptome atlas based on 8 * 110 self-generated RNA-seq profiles at sub-tissue resolution	R2	null	illumina	ars_ucd1	93.54	28488319	PAIRED	1
null	null	HTIR04229	spinal cord	A09	1	0	0	A09.01.000.00	tissue	spinal cord	spinal cord	spinal cord	nervous system	juvenile	female	Bovidae	Bos taurus	Chinese Holstein cattle	healthy	null	null	null	null	a large-scale transcriptome atlas based on 8 * 110 self-generated RNA-seq profiles at sub-tissue resolution	mean	null	illumina	ars_ucd1	94.84	86664299	PAIRED	1
null	null	HTIR04230	spinal cord	A09	1	0	0	A09.01.000.00	tissue	spinal cord	spinal cord	spinal cord	nervous system	juvenile	female	Bovidae	Bos taurus	Chinese Holstein cattle	healthy	null	null	null	null	a large-scale transcriptome atlas based on 8 * 110 self-generated RNA-seq profiles at sub-tissue resolution	R1	null	illumina	ars_ucd1	93.35	23493320	PAIRED	1
null	null	HTIR04231	spinal cord	A09	1	0	0	A09.01.000.00	tissue	spinal cord	spinal cord	spinal cord	nervous system	juvenile	female	Bovidae	Bos taurus	Chinese Holstein cattle	healthy	null	null	null	null	a large-scale transcriptome atlas based on 8 * 110 self-generated RNA-seq profiles at sub-tissue resolution	R2	null	illumina	ars_ucd1	96.34	63170979	PAIRED	1
null	null	HTIR04232	cerebrum	A09	2	10	0	A09.02.010.00	tissue	cerebrum	cerebrum	brain	nervous system	juvenile	female	Bovidae	Bos taurus	Chinese Holstein cattle	healthy	null	null	null	null	a large-scale transcriptome atlas based on 8 * 110 self-generated RNA-seq profiles at sub-tissue resolution	mean	null	illumina	ars_ucd1	96.53	53814442	PAIRED	1
null	null	HTIR04233	cerebrum	A09	2	10	0	A09.02.010.00	tissue	cerebrum	cerebrum	brain	nervous system	juvenile	female	Bovidae	Bos taurus	Chinese Holstein cattle	healthy	null	null	null	null	a large-scale transcriptome atlas based on 8 * 110 self-generated RNA-seq profiles at sub-tissue resolution	R1	null	illumina	ars_ucd1	97.05	21005110	PAIRED	1
null	null	HTIR04234	cerebrum	A09	2	10	0	A09.02.010.00	tissue	cerebrum	cerebrum	brain	nervous system	juvenile	female	Bovidae	Bos taurus	Chinese Holstein cattle	healthy	null	null	null	null	a large-scale transcriptome atlas based on 8 * 110 self-generated RNA-seq profiles at sub-tissue resolution	R2	null	illumina	ars_ucd1	96.02	32809332	PAIRED	1
null	null	HTIR04235	dorsal hippocampus	A09	2	10	5	A09.02.010.05	tissue	dorsal hippocampus	cerebrum	brain	nervous system	juvenile	female	Bovidae	Bos taurus	Chinese Holstein cattle	healthy	null	null	null	null	a large-scale transcriptome atlas based on 8 * 110 self-generated RNA-seq profiles at sub-tissue resolution	mean	null	illumina	ars_ucd1	96.62	84852520	PAIRED	1
null	null	HTIR04236	dorsal hippocampus	A09	2	10	5	A09.02.010.05	tissue	dorsal hippocampus	cerebrum	brain	nervous system	juvenile	female	Bovidae	Bos taurus	Chinese Holstein cattle	healthy	null	null	null	null	a large-scale transcriptome atlas based on 8 * 110 self-generated RNA-seq profiles at sub-tissue resolution	R1	null	illumina	ars_ucd1	97.19	44107596	PAIRED	1
null	null	HTIR04237	dorsal hippocampus	A09	2	10	5	A09.02.010.05	tissue	dorsal hippocampus	cerebrum	brain	nervous system	juvenile	female	Bovidae	Bos taurus	Chinese Holstein cattle	healthy	null	null	null	null	a large-scale transcriptome atlas based on 8 * 110 self-generated RNA-seq profiles at sub-tissue resolution	R2	null	illumina	ars_ucd1	96.04	40744924	PAIRED	1
null	null	HTIR04238	ventral hippocampus	A09	2	10	10	A09.02.010.10	tissue	ventral hippocampus	cerebrum	brain	nervous system	juvenile	female	Bovidae	Bos taurus	Chinese Holstein cattle	healthy	null	null	null	null	a large-scale transcriptome atlas based on 8 * 110 self-generated RNA-seq profiles at sub-tissue resolution	mean	null	illumina	ars_ucd1	97.62	64131808	PAIRED	1
null	null	HTIR04239	ventral hippocampus	A09	2	10	10	A09.02.010.10	tissue	ventral hippocampus	cerebrum	brain	nervous system	juvenile	female	Bovidae	Bos taurus	Chinese Holstein cattle	healthy	null	null	null	null	a large-scale transcriptome atlas based on 8 * 110 self-generated RNA-seq profiles at sub-tissue resolution	R1	null	illumina	ars_ucd1	97.2	32069014	PAIRED	1
null	null	HTIR04240	ventral hippocampus	A09	2	10	10	A09.02.010.10	tissue	ventral hippocampus	cerebrum	brain	nervous system	juvenile	female	Bovidae	Bos taurus	Chinese Holstein cattle	healthy	null	null	null	null	a large-scale transcriptome atlas based on 8 * 110 self-generated RNA-seq profiles at sub-tissue resolution	R2	null	illumina	ars_ucd1	98.05	32062794	PAIRED	1
null	null	HTIR04241	cerebellum	A09	2	20	0	A09.02.020.00	tissue	cerebellum	cerebellum	brain	nervous system	juvenile	female	Bovidae	Bos taurus	Chinese Holstein cattle	healthy	null	null	null	null	a large-scale transcriptome atlas based on 8 * 110 self-generated RNA-seq profiles at sub-tissue resolution	mean	null	illumina	ars_ucd1	95.08	58413163	PAIRED	1
null	null	HTIR04242	cerebellum	A09	2	20	0	A09.02.020.00	tissue	cerebellum	cerebellum	brain	nervous system	juvenile	female	Bovidae	Bos taurus	Chinese Holstein cattle	healthy	null	null	null	null	a large-scale transcriptome atlas based on 8 * 110 self-generated RNA-seq profiles at sub-tissue resolution	R1	null	illumina	ars_ucd1	93.62	30045881	PAIRED	1
null	null	HTIR04243	cerebellum	A09	2	20	0	A09.02.020.00	tissue	cerebellum	cerebellum	brain	nervous system	juvenile	female	Bovidae	Bos taurus	Chinese Holstein cattle	healthy	null	null	null	null	a large-scale transcriptome atlas based on 8 * 110 self-generated RNA-seq profiles at sub-tissue resolution	R2	null	illumina	ars_ucd1	96.53	28367282	PAIRED	1
null	null	HTIR04244	thalamus	A09	2	30	5	A09.02.030.05	tissue	thalamus	interbrain	brain	nervous system	juvenile	female	Bovidae	Bos taurus	Chinese Holstein cattle	healthy	null	null	null	null	a large-scale transcriptome atlas based on 8 * 110 self-generated RNA-seq profiles at sub-tissue resolution	mean	null	illumina	ars_ucd1	97.09	62226804	PAIRED	1
null	null	HTIR04245	thalamus	A09	2	30	5	A09.02.030.05	tissue	thalamus	interbrain	brain	nervous system	juvenile	female	Bovidae	Bos taurus	Chinese Holstein cattle	healthy	null	null	null	null	a large-scale transcriptome atlas based on 8 * 110 self-generated RNA-seq profiles at sub-tissue resolution	R1	null	illumina	ars_ucd1	97.88	30682322	PAIRED	1
null	null	HTIR04246	thalamus	A09	2	30	5	A09.02.030.05	tissue	thalamus	interbrain	brain	nervous system	juvenile	female	Bovidae	Bos taurus	Chinese Holstein cattle	healthy	null	null	null	null	a large-scale transcriptome atlas based on 8 * 110 self-generated RNA-seq profiles at sub-tissue resolution	R2	null	illumina	ars_ucd1	96.31	31544482	PAIRED	1
null	null	HTIR04247	midbrain	A09	2	40	5	A09.02.040.05	tissue	midbrain	brainstem	brain	nervous system	juvenile	female	Bovidae	Bos taurus	Chinese Holstein cattle	healthy	null	null	null	null	a large-scale transcriptome atlas based on 8 * 110 self-generated RNA-seq profiles at sub-tissue resolution	mean	null	illumina	ars_ucd1	95.22	60211952	PAIRED	1
null	null	HTIR04248	midbrain	A09	2	40	5	A09.02.040.05	tissue	midbrain	brainstem	brain	nervous system	juvenile	female	Bovidae	Bos taurus	Chinese Holstein cattle	healthy	null	null	null	null	a large-scale transcriptome atlas based on 8 * 110 self-generated RNA-seq profiles at sub-tissue resolution	R1	null	illumina	ars_ucd1	93.57	32127105	PAIRED	1
null	null	HTIR04249	midbrain	A09	2	40	5	A09.02.040.05	tissue	midbrain	brainstem	brain	nervous system	juvenile	female	Bovidae	Bos taurus	Chinese Holstein cattle	healthy	null	null	null	null	a large-scale transcriptome atlas based on 8 * 110 self-generated RNA-seq profiles at sub-tissue resolution	R2	null	illumina	ars_ucd1	96.88	28084847	PAIRED	1
null	null	HTIR04250	pons	A09	2	40	10	A09.02.040.10	tissue	pons	brainstem	brain	nervous system	juvenile	female	Bovidae	Bos taurus	Chinese Holstein cattle	healthy	null	null	null	null	a large-scale transcriptome atlas based on 8 * 110 self-generated RNA-seq profiles at sub-tissue resolution	mean	null	illumina	ars_ucd1	94.97	48266781	PAIRED	1
null	null	HTIR04251	pons	A09	2	40	10	A09.02.040.10	tissue	pons	brainstem	brain	nervous system	juvenile	female	Bovidae	Bos taurus	Chinese Holstein cattle	healthy	null	null	null	null	a large-scale transcriptome atlas based on 8 * 110 self-generated RNA-seq profiles at sub-tissue resolution	R1	null	illumina	ars_ucd1	93.41	22587418	PAIRED	1
null	null	HTIR04252	pons	A09	2	40	10	A09.02.040.10	tissue	pons	brainstem	brain	nervous system	juvenile	female	Bovidae	Bos taurus	Chinese Holstein cattle	healthy	null	null	null	null	a large-scale transcriptome atlas based on 8 * 110 self-generated RNA-seq profiles at sub-tissue resolution	R2	null	illumina	ars_ucd1	96.54	25679363	PAIRED	1
null	null	HTIR04253	medulla oblongata	A09	2	40	15	A09.02.040.15	tissue	medulla oblongata	brainstem	brain	nervous system	juvenile	female	Bovidae	Bos taurus	Chinese Holstein cattle	healthy	null	null	null	null	a large-scale transcriptome atlas based on 8 * 110 self-generated RNA-seq profiles at sub-tissue resolution	mean	null	illumina	ars_ucd1	95.06	43958641	PAIRED	1
null	null	HTIR04254	medulla oblongata	A09	2	40	15	A09.02.040.15	tissue	medulla oblongata	brainstem	brain	nervous system	juvenile	female	Bovidae	Bos taurus	Chinese Holstein cattle	healthy	null	null	null	null	a large-scale transcriptome atlas based on 8 * 110 self-generated RNA-seq profiles at sub-tissue resolution	R1	null	illumina	ars_ucd1	93.42	24507949	PAIRED	1
null	null	HTIR04255	medulla oblongata	A09	2	40	15	A09.02.040.15	tissue	medulla oblongata	brainstem	brain	nervous system	juvenile	female	Bovidae	Bos taurus	Chinese Holstein cattle	healthy	null	null	null	null	a large-scale transcriptome atlas based on 8 * 110 self-generated RNA-seq profiles at sub-tissue resolution	R2	null	illumina	ars_ucd1	96.7	19450692	PAIRED	1
null	null	HTIR04256	hypophysis	A10	1	0	0	A10.01.000.00	tissue	hypophysis	hypophysis	hypophysis	endocrine system	juvenile	female	Bovidae	Bos taurus	Chinese Holstein cattle	healthy	null	null	null	null	a large-scale transcriptome atlas based on 8 * 110 self-generated RNA-seq profiles at sub-tissue resolution	mean	null	illumina	ars_ucd1	95.9	72902694	PAIRED	1
null	null	HTIR04257	hypophysis	A10	1	0	0	A10.01.000.00	tissue	hypophysis	hypophysis	hypophysis	endocrine system	juvenile	female	Bovidae	Bos taurus	Chinese Holstein cattle	healthy	null	null	null	null	a large-scale transcriptome atlas based on 8 * 110 self-generated RNA-seq profiles at sub-tissue resolution	R1	null	illumina	ars_ucd1	94.07	24392864	PAIRED	1
null	null	HTIR04258	hypophysis	A10	1	0	0	A10.01.000.00	tissue	hypophysis	hypophysis	hypophysis	endocrine system	juvenile	female	Bovidae	Bos taurus	Chinese Holstein cattle	healthy	null	null	null	null	a large-scale transcriptome atlas based on 8 * 110 self-generated RNA-seq profiles at sub-tissue resolution	R2	null	illumina	ars_ucd1	97.73	48509830	PAIRED	1
null	null	HTIR04259	adrenal	A10	2	0	0	A10.02.000.00	tissue	adrenal	adrenal	adrenal	endocrine system	juvenile	female	Bovidae	Bos taurus	Chinese Holstein cattle	healthy	null	null	null	null	a large-scale transcriptome atlas based on 8 * 110 self-generated RNA-seq profiles at sub-tissue resolution	mean	null	illumina	ars_ucd1	91.33	83420278	PAIRED	1
null	null	HTIR04260	adrenal	A10	2	0	0	A10.02.000.00	tissue	adrenal	adrenal	adrenal	endocrine system	juvenile	female	Bovidae	Bos taurus	Chinese Holstein cattle	healthy	null	null	null	null	a large-scale transcriptome atlas based on 8 * 110 self-generated RNA-seq profiles at sub-tissue resolution	R1	null	illumina	ars_ucd1	90.02	22765206	PAIRED	1
null	null	HTIR04261	adrenal	A10	2	0	0	A10.02.000.00	tissue	adrenal	adrenal	adrenal	endocrine system	juvenile	female	Bovidae	Bos taurus	Chinese Holstein cattle	healthy	null	null	null	null	a large-scale transcriptome atlas based on 8 * 110 self-generated RNA-seq profiles at sub-tissue resolution	R2	null	illumina	ars_ucd1	92.64	60655072	PAIRED	1
null	null	HTIR04262	thyroid	A10	3	0	0	A10.03.000.00	tissue	thyroid	thyroid	thyroid	endocrine system	juvenile	female	Bovidae	Bos taurus	Chinese Holstein cattle	healthy	null	null	null	null	a large-scale transcriptome atlas based on 8 * 110 self-generated RNA-seq profiles at sub-tissue resolution	mean	null	illumina	ars_ucd1	94.92	50910471	PAIRED	1
null	null	HTIR04263	thyroid	A10	3	0	0	A10.03.000.00	tissue	thyroid	thyroid	thyroid	endocrine system	juvenile	female	Bovidae	Bos taurus	Chinese Holstein cattle	healthy	null	null	null	null	a large-scale transcriptome atlas based on 8 * 110 self-generated RNA-seq profiles at sub-tissue resolution	R1	null	illumina	ars_ucd1	93.54	26512878	PAIRED	1
null	null	HTIR04264	thyroid	A10	3	0	0	A10.03.000.00	tissue	thyroid	thyroid	thyroid	endocrine system	juvenile	female	Bovidae	Bos taurus	Chinese Holstein cattle	healthy	null	null	null	null	a large-scale transcriptome atlas based on 8 * 110 self-generated RNA-seq profiles at sub-tissue resolution	R2	null	illumina	ars_ucd1	96.3	24397593	PAIRED	1
null	null	HTIR04265	pineal gland	A10	5	0	0	A10.05.000.00	tissue	pineal gland	pineal gland	pineal gland	endocrine system	juvenile	female	Bovidae	Bos taurus	Chinese Holstein cattle	healthy	null	null	null	null	a large-scale transcriptome atlas based on 8 * 110 self-generated RNA-seq profiles at sub-tissue resolution	mean	null	illumina	ars_ucd1	94.81	49108398	PAIRED	1
null	null	HTIR04266	pineal gland	A10	5	0	0	A10.05.000.00	tissue	pineal gland	pineal gland	pineal gland	endocrine system	juvenile	female	Bovidae	Bos taurus	Chinese Holstein cattle	healthy	null	null	null	null	a large-scale transcriptome atlas based on 8 * 110 self-generated RNA-seq profiles at sub-tissue resolution	R1	null	illumina	ars_ucd1	93.46	24727353	PAIRED	1
null	null	HTIR04267	pineal gland	A10	5	0	0	A10.05.000.00	tissue	pineal gland	pineal gland	pineal gland	endocrine system	juvenile	female	Bovidae	Bos taurus	Chinese Holstein cattle	healthy	null	null	null	null	a large-scale transcriptome atlas based on 8 * 110 self-generated RNA-seq profiles at sub-tissue resolution	R2	null	illumina	ars_ucd1	96.16	24381045	PAIRED	1
null	null	HTIR04268	hypothalamus	A10	8	10	0	A10.08.010.00	tissue	hypothalamus	hypothalamus	other endocrine tissue	endocrine system	juvenile	female	Bovidae	Bos taurus	Chinese Holstein cattle	healthy	null	null	null	null	a large-scale transcriptome atlas based on 8 * 110 self-generated RNA-seq profiles at sub-tissue resolution	mean	null	illumina	ars_ucd1	96.84	90108557	PAIRED	1
null	null	HTIR04272	hypothalamus	A10	8	10	0	A10.08.010.00	tissue	hypothalamus	hypothalamus	other endocrine tissue	endocrine system	juvenile	female	Bovidae	Bos taurus	Chinese Holstein cattle	healthy	null	null	null	null	a large-scale transcriptome atlas based on 8 * 110 self-generated RNA-seq profiles at sub-tissue resolution	R1	null	illumina	ars_ucd1	97.73	47319254	PAIRED	1
null	null	HTIR04273	hypothalamus	A10	8	10	0	A10.08.010.00	tissue	hypothalamus	hypothalamus	other endocrine tissue	endocrine system	juvenile	female	Bovidae	Bos taurus	Chinese Holstein cattle	healthy	null	null	null	null	a large-scale transcriptome atlas based on 8 * 110 self-generated RNA-seq profiles at sub-tissue resolution	R2	null	illumina	ars_ucd1	95.95	42789303	PAIRED	1
null	null	HTIR23620	corium	A01	1	20	0	A01.01.020.00	tissue	corium	corium	skin	integumentary system	juvenile	female	Bovidae	Capra hircus	Haimen white goat	healthy	null	null	null	null	a large-scale transcriptome atlas based on 8 * 110 self-generated RNA-seq profiles at sub-tissue resolution	mean	null	illumina	ars1	97.47	65064790	PAIRED	1
null	null	HTIR23621	corium	A01	1	20	0	A01.01.020.00	tissue	corium	corium	skin	integumentary system	juvenile	female	Bovidae	Capra hircus	Haimen white goat	healthy	null	null	null	null	a large-scale transcriptome atlas based on 8 * 110 self-generated RNA-seq profiles at sub-tissue resolution	R1	null	illumina	ars1	97.33	35591190	PAIRED	1
null	null	HTIR23622	corium	A01	1	20	0	A01.01.020.00	tissue	corium	corium	skin	integumentary system	juvenile	female	Bovidae	Capra hircus	Haimen white goat	healthy	null	null	null	null	a large-scale transcriptome atlas based on 8 * 110 self-generated RNA-seq profiles at sub-tissue resolution	R2	null	illumina	ars1	97.6	29473600	PAIRED	1
null	null	HTIR23623	hypodermis	A01	1	30	0	A01.01.030.00	tissue	hypodermis	hypodermis	skin	integumentary system	juvenile	female	Bovidae	Capra hircus	Haimen white goat	healthy	null	null	null	null	a large-scale transcriptome atlas based on 8 * 110 self-generated RNA-seq profiles at sub-tissue resolution	mean	null	illumina	ars1	95.62	56447308	PAIRED	1
null	null	HTIR23624	hypodermis	A01	1	30	0	A01.01.030.00	tissue	hypodermis	hypodermis	skin	integumentary system	juvenile	female	Bovidae	Capra hircus	Haimen white goat	healthy	null	null	null	null	a large-scale transcriptome atlas based on 8 * 110 self-generated RNA-seq profiles at sub-tissue resolution	R1	null	illumina	ars1	95.38	32244720	PAIRED	1
null	null	HTIR23625	hypodermis	A01	1	30	0	A01.01.030.00	tissue	hypodermis	hypodermis	skin	integumentary system	juvenile	female	Bovidae	Capra hircus	Haimen white goat	healthy	null	null	null	null	a large-scale transcriptome atlas based on 8 * 110 self-generated RNA-seq profiles at sub-tissue resolution	R2	null	illumina	ars1	95.87	24202588	PAIRED	1
null	null	HTIR23626	subcutaneous fat	A01	1	30	5	A01.01.030.05	tissue	subcutaneous fat	hypodermis	skin	integumentary system	juvenile	female	Bovidae	Capra hircus	Haimen white goat	healthy	null	null	null	null	a large-scale transcriptome atlas based on 8 * 110 self-generated RNA-seq profiles at sub-tissue resolution	mean	null	illumina	ars1	91.74	59737254	PAIRED	1
null	null	HTIR23627	subcutaneous fat	A01	1	30	5	A01.01.030.05	tissue	subcutaneous fat	hypodermis	skin	integumentary system	juvenile	female	Bovidae	Capra hircus	Haimen white goat	healthy	null	null	null	null	a large-scale transcriptome atlas based on 8 * 110 self-generated RNA-seq profiles at sub-tissue resolution	R1	null	illumina	ars1	90.54	25930505	PAIRED	1
null	null	HTIR23628	subcutaneous fat	A01	1	30	5	A01.01.030.05	tissue	subcutaneous fat	hypodermis	skin	integumentary system	juvenile	female	Bovidae	Capra hircus	Haimen white goat	healthy	null	null	null	null	a large-scale transcriptome atlas based on 8 * 110 self-generated RNA-seq profiles at sub-tissue resolution	R2	null	illumina	ars1	92.94	33806749	PAIRED	1
null	null	HTIR23656	fascial extensor of forearm	A02	3	30	10	A02.03.030.10	tissue	fascial extensor of forearm	arm muscles	muscle	exercise system	juvenile	female	Bovidae	Capra hircus	Haimen white goat	healthy	null	null	null	null	a large-scale transcriptome atlas based on 8 * 110 self-generated RNA-seq profiles at sub-tissue resolution	mean	null	illumina	ars1	96.9	56960682	PAIRED	1
null	null	HTIR23657	fascial extensor of forearm	A02	3	30	10	A02.03.030.10	tissue	fascial extensor of forearm	arm muscles	muscle	exercise system	juvenile	female	Bovidae	Capra hircus	Haimen white goat	healthy	null	null	null	null	a large-scale transcriptome atlas based on 8 * 110 self-generated RNA-seq profiles at sub-tissue resolution	R1	null	illumina	ars1	96.75	29008133	PAIRED	1
null	null	HTIR23658	fascial extensor of forearm	A02	3	30	10	A02.03.030.10	tissue	fascial extensor of forearm	arm muscles	muscle	exercise system	juvenile	female	Bovidae	Capra hircus	Haimen white goat	healthy	null	null	null	null	a large-scale transcriptome atlas based on 8 * 110 self-generated RNA-seq profiles at sub-tissue resolution	R2	null	illumina	ars1	97.05	27952549	PAIRED	1
null	null	HTIR23659	biceps brachii	A02	3	30	15	A02.03.030.15	tissue	biceps brachii	arm muscles	muscle	exercise system	juvenile	female	Bovidae	Capra hircus	Haimen white goat	healthy	null	null	null	null	a large-scale transcriptome atlas based on 8 * 110 self-generated RNA-seq profiles at sub-tissue resolution	mean	null	illumina	ars1	96.84	65447847	PAIRED	1
null	null	HTIR23660	biceps brachii	A02	3	30	15	A02.03.030.15	tissue	biceps brachii	arm muscles	muscle	exercise system	juvenile	female	Bovidae	Capra hircus	Haimen white goat	healthy	null	null	null	null	a large-scale transcriptome atlas based on 8 * 110 self-generated RNA-seq profiles at sub-tissue resolution	R1	null	illumina	ars1	96.68	33362963	PAIRED	1
null	null	HTIR23661	biceps brachii	A02	3	30	15	A02.03.030.15	tissue	biceps brachii	arm muscles	muscle	exercise system	juvenile	female	Bovidae	Capra hircus	Haimen white goat	healthy	null	null	null	null	a large-scale transcriptome atlas based on 8 * 110 self-generated RNA-seq profiles at sub-tissue resolution	R2	null	illumina	ars1	97	32084884	PAIRED	1
null	null	HTIR23665	lateral head of triceps brachii	A02	3	30	30	A02.03.030.30	tissue	lateral head of triceps brachii	arm muscles	muscle	exercise system	juvenile	female	Bovidae	Capra hircus	Haimen white goat	healthy	null	null	null	null	a large-scale transcriptome atlas based on 8 * 110 self-generated RNA-seq profiles at sub-tissue resolution	mean	null	illumina	ars1	97.06	44833077	PAIRED	1
null	null	HTIR23666	lateral head of triceps brachii	A02	3	30	30	A02.03.030.30	tissue	lateral head of triceps brachii	arm muscles	muscle	exercise system	juvenile	female	Bovidae	Capra hircus	Haimen white goat	healthy	null	null	null	null	a large-scale transcriptome atlas based on 8 * 110 self-generated RNA-seq profiles at sub-tissue resolution	R1	null	illumina	ars1	96.88	25870564	PAIRED	1
null	null	HTIR23667	lateral head of triceps brachii	A02	3	30	30	A02.03.030.30	tissue	lateral head of triceps brachii	arm muscles	muscle	exercise system	juvenile	female	Bovidae	Capra hircus	Haimen white goat	healthy	null	null	null	null	a large-scale transcriptome atlas based on 8 * 110 self-generated RNA-seq profiles at sub-tissue resolution	R2	null	illumina	ars1	97.24	18962513	PAIRED	1
null	null	HTIR23668	radial extensor of wrist	A02	3	40	5	A02.03.040.05	tissue	radial extensor of wrist	forearm and foot muscles	muscle	exercise system	juvenile	female	Bovidae	Capra hircus	Haimen white goat	healthy	null	null	null	null	a large-scale transcriptome atlas based on 8 * 110 self-generated RNA-seq profiles at sub-tissue resolution	mean	null	illumina	ars1	96.74	62183709	PAIRED	1
null	null	HTIR23669	radial extensor of wrist	A02	3	40	5	A02.03.040.05	tissue	radial extensor of wrist	forearm and foot muscles	muscle	exercise system	juvenile	female	Bovidae	Capra hircus	Haimen white goat	healthy	null	null	null	null	a large-scale transcriptome atlas based on 8 * 110 self-generated RNA-seq profiles at sub-tissue resolution	R1	null	illumina	ars1	96.58	28385266	PAIRED	1
null	null	HTIR23670	radial extensor of wrist	A02	3	40	5	A02.03.040.05	tissue	radial extensor of wrist	forearm and foot muscles	muscle	exercise system	juvenile	female	Bovidae	Capra hircus	Haimen white goat	healthy	null	null	null	null	a large-scale transcriptome atlas based on 8 * 110 self-generated RNA-seq profiles at sub-tissue resolution	R2	null	illumina	ars1	96.9	33798443	PAIRED	1
null	null	HTIR23671	longissimus dorsi	A02	3	50	5	A02.03.050.05	tissue	longissimus dorsi	spinal muscle	muscle	exercise system	juvenile	female	Bovidae	Capra hircus	Haimen white goat	healthy	null	null	null	null	a large-scale transcriptome atlas based on 8 * 110 self-generated RNA-seq profiles at sub-tissue resolution	mean	null	illumina	ars1	97.05	48505951	PAIRED	1
null	null	HTIR23672	longissimus dorsi	A02	3	50	5	A02.03.050.05	tissue	longissimus dorsi	spinal muscle	muscle	exercise system	juvenile	female	Bovidae	Capra hircus	Haimen white goat	healthy	null	null	null	null	a large-scale transcriptome atlas based on 8 * 110 self-generated RNA-seq profiles at sub-tissue resolution	R1	null	illumina	ars1	96.88	23721699	PAIRED	1
null	null	HTIR23673	longissimus dorsi	A02	3	50	5	A02.03.050.05	tissue	longissimus dorsi	spinal muscle	muscle	exercise system	juvenile	female	Bovidae	Capra hircus	Haimen white goat	healthy	null	null	null	null	a large-scale transcriptome atlas based on 8 * 110 self-generated RNA-seq profiles at sub-tissue resolution	R2	null	illumina	ars1	97.22	24784252	PAIRED	1
null	null	HTIR23674	splenius	A02	3	50	15	A02.03.050.15	tissue	splenius	spinal muscle	muscle	exercise system	juvenile	female	Bovidae	Capra hircus	Haimen white goat	healthy	null	null	null	null	a large-scale transcriptome atlas based on 8 * 110 self-generated RNA-seq profiles at sub-tissue resolution	mean	null	illumina	ars1	97.19	80096627	PAIRED	1
null	null	HTIR23675	splenius	A02	3	50	15	A02.03.050.15	tissue	splenius	spinal muscle	muscle	exercise system	juvenile	female	Bovidae	Capra hircus	Haimen white goat	healthy	null	null	null	null	a large-scale transcriptome atlas based on 8 * 110 self-generated RNA-seq profiles at sub-tissue resolution	R1	null	illumina	ars1	97.08	38932828	PAIRED	1
null	null	HTIR23676	splenius	A02	3	50	15	A02.03.050.15	tissue	splenius	spinal muscle	muscle	exercise system	juvenile	female	Bovidae	Capra hircus	Haimen white goat	healthy	null	null	null	null	a large-scale transcriptome atlas based on 8 * 110 self-generated RNA-seq profiles at sub-tissue resolution	R2	null	illumina	ars1	97.29	41163799	PAIRED	1
null	null	HTIR23677	sternocephalicus muscle	A02	3	60	5	A02.03.060.05	tissue	sternocephalicus muscle	cervical ventral muscle	muscle	exercise system	juvenile	female	Bovidae	Capra hircus	Haimen white goat	healthy	null	null	null	null	a large-scale transcriptome atlas based on 8 * 110 self-generated RNA-seq profiles at sub-tissue resolution	mean	null	illumina	ars1	96.95	55950993	PAIRED	1
null	null	HTIR23678	sternocephalicus muscle	A02	3	60	5	A02.03.060.05	tissue	sternocephalicus muscle	cervical ventral muscle	muscle	exercise system	juvenile	female	Bovidae	Capra hircus	Haimen white goat	healthy	null	null	null	null	a large-scale transcriptome atlas based on 8 * 110 self-generated RNA-seq profiles at sub-tissue resolution	R1	null	illumina	ars1	96.8	30317323	PAIRED	1
null	null	HTIR23679	sternocephalicus muscle	A02	3	60	5	A02.03.060.05	tissue	sternocephalicus muscle	cervical ventral muscle	muscle	exercise system	juvenile	female	Bovidae	Capra hircus	Haimen white goat	healthy	null	null	null	null	a large-scale transcriptome atlas based on 8 * 110 self-generated RNA-seq profiles at sub-tissue resolution	R2	null	illumina	ars1	97.1	25633670	PAIRED	1
null	null	HTIR23680	midriff	A02	3	70	15	A02.03.070.15	tissue	midriff	chest muscle	muscle	exercise system	juvenile	female	Bovidae	Capra hircus	Haimen white goat	healthy	null	null	null	null	a large-scale transcriptome atlas based on 8 * 110 self-generated RNA-seq profiles at sub-tissue resolution	mean	null	illumina	ars1	96.84	69336069	PAIRED	1
null	null	HTIR23681	midriff	A02	3	70	15	A02.03.070.15	tissue	midriff	chest muscle	muscle	exercise system	juvenile	female	Bovidae	Capra hircus	Haimen white goat	healthy	null	null	null	null	a large-scale transcriptome atlas based on 8 * 110 self-generated RNA-seq profiles at sub-tissue resolution	R1	null	illumina	ars1	96.69	38981144	PAIRED	1
null	null	HTIR23682	midriff	A02	3	70	15	A02.03.070.15	tissue	midriff	chest muscle	muscle	exercise system	juvenile	female	Bovidae	Capra hircus	Haimen white goat	healthy	null	null	null	null	a large-scale transcriptome atlas based on 8 * 110 self-generated RNA-seq profiles at sub-tissue resolution	R2	null	illumina	ars1	96.99	30354925	PAIRED	1
null	null	HTIR23683	obliquus externus abdominis	A02	3	80	5	A02.03.080.05	tissue	obliquus externus abdominis	abdominal muscle	muscle	exercise system	juvenile	female	Bovidae	Capra hircus	Haimen white goat	healthy	null	null	null	null	a large-scale transcriptome atlas based on 8 * 110 self-generated RNA-seq profiles at sub-tissue resolution	mean	null	illumina	ars1	97.05	60995630	PAIRED	1
null	null	HTIR23684	obliquus externus abdominis	A02	3	80	5	A02.03.080.05	tissue	obliquus externus abdominis	abdominal muscle	muscle	exercise system	juvenile	female	Bovidae	Capra hircus	Haimen white goat	healthy	null	null	null	null	a large-scale transcriptome atlas based on 8 * 110 self-generated RNA-seq profiles at sub-tissue resolution	R1	null	illumina	ars1	96.87	33593348	PAIRED	1
null	null	HTIR23685	obliquus externus abdominis	A02	3	80	5	A02.03.080.05	tissue	obliquus externus abdominis	abdominal muscle	muscle	exercise system	juvenile	female	Bovidae	Capra hircus	Haimen white goat	healthy	null	null	null	null	a large-scale transcriptome atlas based on 8 * 110 self-generated RNA-seq profiles at sub-tissue resolution	R2	null	illumina	ars1	97.22	27402282	PAIRED	1
null	null	HTIR23692	masseter	A02	3	100	5	A02.03.100.05	tissue	masseter	chewing muscles	muscle	exercise system	juvenile	female	Bovidae	Capra hircus	Haimen white goat	healthy	null	null	null	null	a large-scale transcriptome atlas based on 8 * 110 self-generated RNA-seq profiles at sub-tissue resolution	mean	null	illumina	ars1	96.47	73704855	PAIRED	1
null	null	HTIR23693	masseter	A02	3	100	5	A02.03.100.05	tissue	masseter	chewing muscles	muscle	exercise system	juvenile	female	Bovidae	Capra hircus	Haimen white goat	healthy	null	null	null	null	a large-scale transcriptome atlas based on 8 * 110 self-generated RNA-seq profiles at sub-tissue resolution	R1	null	illumina	ars1	96.26	36252976	PAIRED	1
null	null	HTIR23694	masseter	A02	3	100	5	A02.03.100.05	tissue	masseter	chewing muscles	muscle	exercise system	juvenile	female	Bovidae	Capra hircus	Haimen white goat	healthy	null	null	null	null	a large-scale transcriptome atlas based on 8 * 110 self-generated RNA-seq profiles at sub-tissue resolution	R2	null	illumina	ars1	96.67	37451879	PAIRED	1
null	null	HTIR23698	middle gluteal muscle	A02	3	110	15	A02.03.110.15	tissue	middle gluteal muscle	hip muscle	muscle	exercise system	juvenile	female	Bovidae	Capra hircus	Haimen white goat	healthy	null	null	null	null	a large-scale transcriptome atlas based on 8 * 110 self-generated RNA-seq profiles at sub-tissue resolution	mean	null	illumina	ars1	97.09	58461693	PAIRED	1
null	null	HTIR23699	middle gluteal muscle	A02	3	110	15	A02.03.110.15	tissue	middle gluteal muscle	hip muscle	muscle	exercise system	juvenile	female	Bovidae	Capra hircus	Haimen white goat	healthy	null	null	null	null	a large-scale transcriptome atlas based on 8 * 110 self-generated RNA-seq profiles at sub-tissue resolution	R1	null	illumina	ars1	96.92	33954046	PAIRED	1
null	null	HTIR23700	middle gluteal muscle	A02	3	110	15	A02.03.110.15	tissue	middle gluteal muscle	hip muscle	muscle	exercise system	juvenile	female	Bovidae	Capra hircus	Haimen white goat	healthy	null	null	null	null	a large-scale transcriptome atlas based on 8 * 110 self-generated RNA-seq profiles at sub-tissue resolution	R2	null	illumina	ars1	97.26	24507647	PAIRED	1
null	null	HTIR23701	gluteus femoris biceps	A02	3	120	5	A02.03.120.05	tissue	gluteus femoris biceps	femoral muscle	muscle	exercise system	juvenile	female	Bovidae	Capra hircus	Haimen white goat	healthy	null	null	null	null	a large-scale transcriptome atlas based on 8 * 110 self-generated RNA-seq profiles at sub-tissue resolution	mean	null	illumina	ars1	97.02	55267750	PAIRED	1
null	null	HTIR23702	gluteus femoris biceps	A02	3	120	5	A02.03.120.05	tissue	gluteus femoris biceps	femoral muscle	muscle	exercise system	juvenile	female	Bovidae	Capra hircus	Haimen white goat	healthy	null	null	null	null	a large-scale transcriptome atlas based on 8 * 110 self-generated RNA-seq profiles at sub-tissue resolution	R1	null	illumina	ars1	96.88	30745625	PAIRED	1
null	null	HTIR23703	gluteus femoris biceps	A02	3	120	5	A02.03.120.05	tissue	gluteus femoris biceps	femoral muscle	muscle	exercise system	juvenile	female	Bovidae	Capra hircus	Haimen white goat	healthy	null	null	null	null	a large-scale transcriptome atlas based on 8 * 110 self-generated RNA-seq profiles at sub-tissue resolution	R2	null	illumina	ars1	97.16	24522125	PAIRED	1
null	null	HTIR23704	tensor fascia lata	A02	3	120	20	A02.03.120.20	tissue	tensor fascia lata	femoral muscle	muscle	exercise system	juvenile	female	Bovidae	Capra hircus	Haimen white goat	healthy	null	null	null	null	a large-scale transcriptome atlas based on 8 * 110 self-generated RNA-seq profiles at sub-tissue resolution	mean	null	illumina	ars1	95.88	50360072	PAIRED	1
null	null	HTIR23705	tensor fascia lata	A02	3	120	20	A02.03.120.20	tissue	tensor fascia lata	femoral muscle	muscle	exercise system	juvenile	female	Bovidae	Capra hircus	Haimen white goat	healthy	null	null	null	null	a large-scale transcriptome atlas based on 8 * 110 self-generated RNA-seq profiles at sub-tissue resolution	R1	null	illumina	ars1	95.49	23836304	PAIRED	1
null	null	HTIR23706	tensor fascia lata	A02	3	120	20	A02.03.120.20	tissue	tensor fascia lata	femoral muscle	muscle	exercise system	juvenile	female	Bovidae	Capra hircus	Haimen white goat	healthy	null	null	null	null	a large-scale transcriptome atlas based on 8 * 110 self-generated RNA-seq profiles at sub-tissue resolution	R2	null	illumina	ars1	96.26	26523768	PAIRED	1
null	null	HTIR23707	quadriceps femoris	A02	3	120	25	A02.03.120.25	tissue	quadriceps femoris	femoral muscle	muscle	exercise system	juvenile	female	Bovidae	Capra hircus	Haimen white goat	healthy	null	null	null	null	a large-scale transcriptome atlas based on 8 * 110 self-generated RNA-seq profiles at sub-tissue resolution	mean	null	illumina	ars1	96.98	71257998	PAIRED	1
null	null	HTIR23708	quadriceps femoris	A02	3	120	25	A02.03.120.25	tissue	quadriceps femoris	femoral muscle	muscle	exercise system	juvenile	female	Bovidae	Capra hircus	Haimen white goat	healthy	null	null	null	null	a large-scale transcriptome atlas based on 8 * 110 self-generated RNA-seq profiles at sub-tissue resolution	R1	null	illumina	ars1	96.82	35361018	PAIRED	1
null	null	HTIR23709	quadriceps femoris	A02	3	120	25	A02.03.120.25	tissue	quadriceps femoris	femoral muscle	muscle	exercise system	juvenile	female	Bovidae	Capra hircus	Haimen white goat	healthy	null	null	null	null	a large-scale transcriptome atlas based on 8 * 110 self-generated RNA-seq profiles at sub-tissue resolution	R2	null	illumina	ars1	97.15	35896980	PAIRED	1
null	null	HTIR23710	extensor digitorum longus	A02	3	130	15	A02.03.130.15	tissue	extensor digitorum longus	calf and hindfoot muscles	muscle	exercise system	juvenile	female	Bovidae	Capra hircus	Haimen white goat	healthy	null	null	null	null	a large-scale transcriptome atlas based on 8 * 110 self-generated RNA-seq profiles at sub-tissue resolution	mean	null	illumina	ars1	96.93	69451132	PAIRED	1
null	null	HTIR23711	extensor digitorum longus	A02	3	130	15	A02.03.130.15	tissue	extensor digitorum longus	calf and hindfoot muscles	muscle	exercise system	juvenile	female	Bovidae	Capra hircus	Haimen white goat	healthy	null	null	null	null	a large-scale transcriptome atlas based on 8 * 110 self-generated RNA-seq profiles at sub-tissue resolution	R1	null	illumina	ars1	96.77	33615773	PAIRED	1
null	null	HTIR23712	extensor digitorum longus	A02	3	130	15	A02.03.130.15	tissue	extensor digitorum longus	calf and hindfoot muscles	muscle	exercise system	juvenile	female	Bovidae	Capra hircus	Haimen white goat	healthy	null	null	null	null	a large-scale transcriptome atlas based on 8 * 110 self-generated RNA-seq profiles at sub-tissue resolution	R2	null	illumina	ars1	97.09	35835359	PAIRED	1
null	null	HTIR23713	tail muscle	A02	3	140	0	A02.03.140.00	tissue	tail muscle	tail muscle	muscle	exercise system	juvenile	female	Bovidae	Capra hircus	Haimen white goat	healthy	null	null	null	null	a large-scale transcriptome atlas based on 8 * 110 self-generated RNA-seq profiles at sub-tissue resolution	mean	null	illumina	ars1	96.91	82552700	PAIRED	1
null	null	HTIR23714	tail muscle	A02	3	140	0	A02.03.140.00	tissue	tail muscle	tail muscle	muscle	exercise system	juvenile	female	Bovidae	Capra hircus	Haimen white goat	healthy	null	null	null	null	a large-scale transcriptome atlas based on 8 * 110 self-generated RNA-seq profiles at sub-tissue resolution	R1	null	illumina	ars1	96.74	30129954	PAIRED	1
null	null	HTIR23715	tail muscle	A02	3	140	0	A02.03.140.00	tissue	tail muscle	tail muscle	muscle	exercise system	juvenile	female	Bovidae	Capra hircus	Haimen white goat	healthy	null	null	null	null	a large-scale transcriptome atlas based on 8 * 110 self-generated RNA-seq profiles at sub-tissue resolution	R2	null	illumina	ars1	97.08	52422746	PAIRED	1
null	null	HTIR23716	tail fat	A02	3	140	5	A02.03.140.05	tissue	tail fat	tail muscle	muscle	exercise system	juvenile	female	Bovidae	Capra hircus	Haimen white goat	healthy	null	null	null	null	a large-scale transcriptome atlas based on 8 * 110 self-generated RNA-seq profiles at sub-tissue resolution	mean	null	illumina	ars1	96.98	69172238	PAIRED	1
null	null	HTIR23717	tail fat	A02	3	140	5	A02.03.140.05	tissue	tail fat	tail muscle	muscle	exercise system	juvenile	female	Bovidae	Capra hircus	Haimen white goat	healthy	null	null	null	null	a large-scale transcriptome atlas based on 8 * 110 self-generated RNA-seq profiles at sub-tissue resolution	R1	null	illumina	ars1	96.55	30010710	PAIRED	1
null	null	HTIR23718	tail fat	A02	3	140	5	A02.03.140.05	tissue	tail fat	tail muscle	muscle	exercise system	juvenile	female	Bovidae	Capra hircus	Haimen white goat	healthy	null	null	null	null	a large-scale transcriptome atlas based on 8 * 110 self-generated RNA-seq profiles at sub-tissue resolution	R2	null	illumina	ars1	97.42	39161528	PAIRED	1
null	null	HTIR23719	lip	A03	1	0	0	A03.01.000.00	tissue	lip	lip	lip	digestive system	juvenile	female	Bovidae	Capra hircus	Haimen white goat	healthy	null	null	null	null	a large-scale transcriptome atlas based on 8 * 110 self-generated RNA-seq profiles at sub-tissue resolution	mean	null	illumina	ars1	97.3	49976178	PAIRED	1
null	null	HTIR23720	lip	A03	1	0	0	A03.01.000.00	tissue	lip	lip	lip	digestive system	juvenile	female	Bovidae	Capra hircus	Haimen white goat	healthy	null	null	null	null	a large-scale transcriptome atlas based on 8 * 110 self-generated RNA-seq profiles at sub-tissue resolution	R1	null	illumina	ars1	97.14	24716309	PAIRED	1
null	null	HTIR23721	lip	A03	1	0	0	A03.01.000.00	tissue	lip	lip	lip	digestive system	juvenile	female	Bovidae	Capra hircus	Haimen white goat	healthy	null	null	null	null	a large-scale transcriptome atlas based on 8 * 110 self-generated RNA-seq profiles at sub-tissue resolution	R2	null	illumina	ars1	97.46	25259869	PAIRED	1
null	null	HTIR23722	apex linguae	A03	5	10	0	A03.05.010.00	tissue	apex linguae	apex linguae	tongue	digestive system	juvenile	female	Bovidae	Capra hircus	Haimen white goat	healthy	null	null	null	null	a large-scale transcriptome atlas based on 8 * 110 self-generated RNA-seq profiles at sub-tissue resolution	mean	null	illumina	ars1	96.86	70998245	PAIRED	1
null	null	HTIR23723	apex linguae	A03	5	10	0	A03.05.010.00	tissue	apex linguae	apex linguae	tongue	digestive system	juvenile	female	Bovidae	Capra hircus	Haimen white goat	healthy	null	null	null	null	a large-scale transcriptome atlas based on 8 * 110 self-generated RNA-seq profiles at sub-tissue resolution	R1	null	illumina	ars1	96.71	40620325	PAIRED	1
null	null	HTIR23724	apex linguae	A03	5	10	0	A03.05.010.00	tissue	apex linguae	apex linguae	tongue	digestive system	juvenile	female	Bovidae	Capra hircus	Haimen white goat	healthy	null	null	null	null	a large-scale transcriptome atlas based on 8 * 110 self-generated RNA-seq profiles at sub-tissue resolution	R2	null	illumina	ars1	97.02	30377920	PAIRED	1
null	null	HTIR23725	corpus linguae	A03	5	20	0	A03.05.020.00	tissue	corpus linguae	corpus linguae	tongue	digestive system	juvenile	female	Bovidae	Capra hircus	Haimen white goat	healthy	null	null	null	null	a large-scale transcriptome atlas based on 8 * 110 self-generated RNA-seq profiles at sub-tissue resolution	mean	null	illumina	ars1	96.8	70804539	PAIRED	1
null	null	HTIR23726	corpus linguae	A03	5	20	0	A03.05.020.00	tissue	corpus linguae	corpus linguae	tongue	digestive system	juvenile	female	Bovidae	Capra hircus	Haimen white goat	healthy	null	null	null	null	a large-scale transcriptome atlas based on 8 * 110 self-generated RNA-seq profiles at sub-tissue resolution	R1	null	illumina	ars1	96.61	31916113	PAIRED	1
null	null	HTIR23727	corpus linguae	A03	5	20	0	A03.05.020.00	tissue	corpus linguae	corpus linguae	tongue	digestive system	juvenile	female	Bovidae	Capra hircus	Haimen white goat	healthy	null	null	null	null	a large-scale transcriptome atlas based on 8 * 110 self-generated RNA-seq profiles at sub-tissue resolution	R2	null	illumina	ars1	96.98	38888426	PAIRED	1
null	null	HTIR23728	cervical esophagus	A03	11	10	0	A03.11.010.00	tissue	cervical esophagus	cervical esophagus	esophagus	digestive system	juvenile	female	Bovidae	Capra hircus	Haimen white goat	healthy	null	null	null	null	a large-scale transcriptome atlas based on 8 * 110 self-generated RNA-seq profiles at sub-tissue resolution	mean	null	illumina	ars1	96.59	75362646	PAIRED	1
null	null	HTIR23729	cervical esophagus	A03	11	10	0	A03.11.010.00	tissue	cervical esophagus	cervical esophagus	esophagus	digestive system	juvenile	female	Bovidae	Capra hircus	Haimen white goat	healthy	null	null	null	null	a large-scale transcriptome atlas based on 8 * 110 self-generated RNA-seq profiles at sub-tissue resolution	R1	null	illumina	ars1	96.45	41006583	PAIRED	1
null	null	HTIR23730	cervical esophagus	A03	11	10	0	A03.11.010.00	tissue	cervical esophagus	cervical esophagus	esophagus	digestive system	juvenile	female	Bovidae	Capra hircus	Haimen white goat	healthy	null	null	null	null	a large-scale transcriptome atlas based on 8 * 110 self-generated RNA-seq profiles at sub-tissue resolution	R2	null	illumina	ars1	96.72	34356063	PAIRED	1
null	null	HTIR23731	thoracic esophagus	A03	11	20	0	A03.11.020.00	tissue	thoracic esophagus	thoracic esophagus	esophagus	digestive system	juvenile	female	Bovidae	Capra hircus	Haimen white goat	healthy	null	null	null	null	a large-scale transcriptome atlas based on 8 * 110 self-generated RNA-seq profiles at sub-tissue resolution	mean	null	illumina	ars1	96.47	72234781	PAIRED	1
null	null	HTIR23732	thoracic esophagus	A03	11	20	0	A03.11.020.00	tissue	thoracic esophagus	thoracic esophagus	esophagus	digestive system	juvenile	female	Bovidae	Capra hircus	Haimen white goat	healthy	null	null	null	null	a large-scale transcriptome atlas based on 8 * 110 self-generated RNA-seq profiles at sub-tissue resolution	R1	null	illumina	ars1	96.33	37154656	PAIRED	1
null	null	HTIR23733	thoracic esophagus	A03	11	20	0	A03.11.020.00	tissue	thoracic esophagus	thoracic esophagus	esophagus	digestive system	juvenile	female	Bovidae	Capra hircus	Haimen white goat	healthy	null	null	null	null	a large-scale transcriptome atlas based on 8 * 110 self-generated RNA-seq profiles at sub-tissue resolution	R2	null	illumina	ars1	96.6	35080125	PAIRED	1
null	null	HTIR23746	reticulum	A03	12	20	0	A03.12.020.00	tissue	reticulum	reticulum	ruminant stomach	digestive system	juvenile	female	Bovidae	Capra hircus	Haimen white goat	healthy	null	null	null	null	a large-scale transcriptome atlas based on 8 * 110 self-generated RNA-seq profiles at sub-tissue resolution	mean	null	illumina	ars1	96.94	64273078	PAIRED	1
null	null	HTIR23747	reticulum	A03	12	20	0	A03.12.020.00	tissue	reticulum	reticulum	ruminant stomach	digestive system	juvenile	female	Bovidae	Capra hircus	Haimen white goat	healthy	null	null	null	null	a large-scale transcriptome atlas based on 8 * 110 self-generated RNA-seq profiles at sub-tissue resolution	R1	null	illumina	ars1	96.76	31201869	PAIRED	1
null	null	HTIR23748	reticulum	A03	12	20	0	A03.12.020.00	tissue	reticulum	reticulum	ruminant stomach	digestive system	juvenile	female	Bovidae	Capra hircus	Haimen white goat	healthy	null	null	null	null	a large-scale transcriptome atlas based on 8 * 110 self-generated RNA-seq profiles at sub-tissue resolution	R2	null	illumina	ars1	97.13	33071209	PAIRED	1
null	null	HTIR23749	omasum	A03	12	30	0	A03.12.030.00	tissue	omasum	omasum	ruminant stomach	digestive system	juvenile	female	Bovidae	Capra hircus	Haimen white goat	healthy	null	null	null	null	a large-scale transcriptome atlas based on 8 * 110 self-generated RNA-seq profiles at sub-tissue resolution	mean	null	illumina	ars1	94.37	74933231	PAIRED	1
null	null	HTIR23750	omasum	A03	12	30	0	A03.12.030.00	tissue	omasum	omasum	ruminant stomach	digestive system	juvenile	female	Bovidae	Capra hircus	Haimen white goat	healthy	null	null	null	null	a large-scale transcriptome atlas based on 8 * 110 self-generated RNA-seq profiles at sub-tissue resolution	R1	null	illumina	ars1	94.24	38865688	PAIRED	1
null	null	HTIR23751	omasum	A03	12	30	0	A03.12.030.00	tissue	omasum	omasum	ruminant stomach	digestive system	juvenile	female	Bovidae	Capra hircus	Haimen white goat	healthy	null	null	null	null	a large-scale transcriptome atlas based on 8 * 110 self-generated RNA-seq profiles at sub-tissue resolution	R2	null	illumina	ars1	94.5	36067543	PAIRED	1
null	null	HTIR23752	abomasum	A03	12	40	0	A03.12.040.00	tissue	abomasum	abomasum	ruminant stomach	digestive system	juvenile	female	Bovidae	Capra hircus	Haimen white goat	healthy	null	null	null	null	a large-scale transcriptome atlas based on 8 * 110 self-generated RNA-seq profiles at sub-tissue resolution	mean	null	illumina	ars1	96.91	75612183	PAIRED	1
null	null	HTIR23753	abomasum	A03	12	40	0	A03.12.040.00	tissue	abomasum	abomasum	ruminant stomach	digestive system	juvenile	female	Bovidae	Capra hircus	Haimen white goat	healthy	null	null	null	null	a large-scale transcriptome atlas based on 8 * 110 self-generated RNA-seq profiles at sub-tissue resolution	R1	null	illumina	ars1	96.71	37664768	PAIRED	1
null	null	HTIR23754	abomasum	A03	12	40	0	A03.12.040.00	tissue	abomasum	abomasum	ruminant stomach	digestive system	juvenile	female	Bovidae	Capra hircus	Haimen white goat	healthy	null	null	null	null	a large-scale transcriptome atlas based on 8 * 110 self-generated RNA-seq profiles at sub-tissue resolution	R2	null	illumina	ars1	97.1	37947415	PAIRED	1
null	null	HTIR23755	jejunum	A03	14	20	0	A03.14.020.00	tissue	jejunum	jejunum	intestines	digestive system	juvenile	female	Bovidae	Capra hircus	Haimen white goat	healthy	null	null	null	null	a large-scale transcriptome atlas based on 8 * 110 self-generated RNA-seq profiles at sub-tissue resolution	mean	null	illumina	ars1	93.84	57525982	PAIRED	1
null	null	HTIR23756	jejunum	A03	14	20	0	A03.14.020.00	tissue	jejunum	jejunum	intestines	digestive system	juvenile	female	Bovidae	Capra hircus	Haimen white goat	healthy	null	null	null	null	a large-scale transcriptome atlas based on 8 * 110 self-generated RNA-seq profiles at sub-tissue resolution	R1	null	illumina	ars1	93.12	29752217	PAIRED	1
null	null	HTIR23757	jejunum	A03	14	20	0	A03.14.020.00	tissue	jejunum	jejunum	intestines	digestive system	juvenile	female	Bovidae	Capra hircus	Haimen white goat	healthy	null	null	null	null	a large-scale transcriptome atlas based on 8 * 110 self-generated RNA-seq profiles at sub-tissue resolution	R2	null	illumina	ars1	94.57	27773765	PAIRED	1
null	null	HTIR23758	ileum	A03	14	30	0	A03.14.030.00	tissue	ileum	ileum	intestines	digestive system	juvenile	female	Bovidae	Capra hircus	Haimen white goat	healthy	null	null	null	null	a large-scale transcriptome atlas based on 8 * 110 self-generated RNA-seq profiles at sub-tissue resolution	mean	null	illumina	ars1	94.79	71887002	PAIRED	1
null	null	HTIR23759	ileum	A03	14	30	0	A03.14.030.00	tissue	ileum	ileum	intestines	digestive system	juvenile	female	Bovidae	Capra hircus	Haimen white goat	healthy	null	null	null	null	a large-scale transcriptome atlas based on 8 * 110 self-generated RNA-seq profiles at sub-tissue resolution	R1	null	illumina	ars1	94.08	28882031	PAIRED	1
null	null	HTIR23760	ileum	A03	14	30	0	A03.14.030.00	tissue	ileum	ileum	intestines	digestive system	juvenile	female	Bovidae	Capra hircus	Haimen white goat	healthy	null	null	null	null	a large-scale transcriptome atlas based on 8 * 110 self-generated RNA-seq profiles at sub-tissue resolution	R2	null	illumina	ars1	95.5	43004971	PAIRED	1
null	null	HTIR23761	caecum	A03	14	40	0	A03.14.040.00	tissue	caecum	caecum	intestines	digestive system	juvenile	female	Bovidae	Capra hircus	Haimen white goat	healthy	null	null	null	null	a large-scale transcriptome atlas based on 8 * 110 self-generated RNA-seq profiles at sub-tissue resolution	mean	null	illumina	ars1	94.44	60186594	PAIRED	1
null	null	HTIR23762	caecum	A03	14	40	0	A03.14.040.00	tissue	caecum	caecum	intestines	digestive system	juvenile	female	Bovidae	Capra hircus	Haimen white goat	healthy	null	null	null	null	a large-scale transcriptome atlas based on 8 * 110 self-generated RNA-seq profiles at sub-tissue resolution	R1	null	illumina	ars1	94.3	33312835	PAIRED	1
null	null	HTIR23763	caecum	A03	14	40	0	A03.14.040.00	tissue	caecum	caecum	intestines	digestive system	juvenile	female	Bovidae	Capra hircus	Haimen white goat	healthy	null	null	null	null	a large-scale transcriptome atlas based on 8 * 110 self-generated RNA-seq profiles at sub-tissue resolution	R2	null	illumina	ars1	94.57	26873759	PAIRED	1
null	null	HTIR23764	colon	A03	14	50	0	A03.14.050.00	tissue	colon	colon	intestines	digestive system	juvenile	female	Bovidae	Capra hircus	Haimen white goat	healthy	null	null	null	null	a large-scale transcriptome atlas based on 8 * 110 self-generated RNA-seq profiles at sub-tissue resolution	mean	null	illumina	ars1	95.8	69042637	PAIRED	1
null	null	HTIR23765	colon	A03	14	50	0	A03.14.050.00	tissue	colon	colon	intestines	digestive system	juvenile	female	Bovidae	Capra hircus	Haimen white goat	healthy	null	null	null	null	a large-scale transcriptome atlas based on 8 * 110 self-generated RNA-seq profiles at sub-tissue resolution	R1	null	illumina	ars1	95.64	34501277	PAIRED	1
null	null	HTIR23766	colon	A03	14	50	0	A03.14.050.00	tissue	colon	colon	intestines	digestive system	juvenile	female	Bovidae	Capra hircus	Haimen white goat	healthy	null	null	null	null	a large-scale transcriptome atlas based on 8 * 110 self-generated RNA-seq profiles at sub-tissue resolution	R2	null	illumina	ars1	95.95	34541360	PAIRED	1
null	null	HTIR23767	rectum	A03	14	60	0	A03.14.060.00	tissue	rectum	rectum	intestines	digestive system	juvenile	female	Bovidae	Capra hircus	Haimen white goat	healthy	null	null	null	null	a large-scale transcriptome atlas based on 8 * 110 self-generated RNA-seq profiles at sub-tissue resolution	mean	null	illumina	ars1	95.69	70126075	PAIRED	1
null	null	HTIR23768	rectum	A03	14	60	0	A03.14.060.00	tissue	rectum	rectum	intestines	digestive system	juvenile	female	Bovidae	Capra hircus	Haimen white goat	healthy	null	null	null	null	a large-scale transcriptome atlas based on 8 * 110 self-generated RNA-seq profiles at sub-tissue resolution	R1	null	illumina	ars1	95.53	31453350	PAIRED	1
null	null	HTIR23769	rectum	A03	14	60	0	A03.14.060.00	tissue	rectum	rectum	intestines	digestive system	juvenile	female	Bovidae	Capra hircus	Haimen white goat	healthy	null	null	null	null	a large-scale transcriptome atlas based on 8 * 110 self-generated RNA-seq profiles at sub-tissue resolution	R2	null	illumina	ars1	95.85	38672725	PAIRED	1
null	null	HTIR23770	intestinal fat	A03	14	80	0	A03.14.080.00	tissue	intestinal fat	intestinal fat	intestines	digestive system	juvenile	female	Bovidae	Capra hircus	Haimen white goat	healthy	null	null	null	null	a large-scale transcriptome atlas based on 8 * 110 self-generated RNA-seq profiles at sub-tissue resolution	mean	null	illumina	ars1	96.93	93037657	PAIRED	1
null	null	HTIR23771	intestinal fat	A03	14	80	0	A03.14.080.00	tissue	intestinal fat	intestinal fat	intestines	digestive system	juvenile	female	Bovidae	Capra hircus	Haimen white goat	healthy	null	null	null	null	a large-scale transcriptome atlas based on 8 * 110 self-generated RNA-seq profiles at sub-tissue resolution	R1	null	illumina	ars1	96.43	59883506	PAIRED	1
null	null	HTIR23772	intestinal fat	A03	14	80	0	A03.14.080.00	tissue	intestinal fat	intestinal fat	intestines	digestive system	juvenile	female	Bovidae	Capra hircus	Haimen white goat	healthy	null	null	null	null	a large-scale transcriptome atlas based on 8 * 110 self-generated RNA-seq profiles at sub-tissue resolution	R2	null	illumina	ars1	97.43	33154151	PAIRED	1
null	null	HTIR23773	gall bladder	A03	15	20	0	A03.15.020.00	tissue	gall bladder	gall bladder	liver	digestive system	juvenile	female	Bovidae	Capra hircus	Haimen white goat	healthy	null	null	null	null	a large-scale transcriptome atlas based on 8 * 110 self-generated RNA-seq profiles at sub-tissue resolution	mean	null	illumina	ars1	96.65	78046619	PAIRED	1
null	null	HTIR23774	gall bladder	A03	15	20	0	A03.15.020.00	tissue	gall bladder	gall bladder	liver	digestive system	juvenile	female	Bovidae	Capra hircus	Haimen white goat	healthy	null	null	null	null	a large-scale transcriptome atlas based on 8 * 110 self-generated RNA-seq profiles at sub-tissue resolution	R1	null	illumina	ars1	96.5	42393712	PAIRED	1
null	null	HTIR23775	gall bladder	A03	15	20	0	A03.15.020.00	tissue	gall bladder	gall bladder	liver	digestive system	juvenile	female	Bovidae	Capra hircus	Haimen white goat	healthy	null	null	null	null	a large-scale transcriptome atlas based on 8 * 110 self-generated RNA-seq profiles at sub-tissue resolution	R2	null	illumina	ars1	96.79	35652907	PAIRED	1
null	null	HTIR23776	lobus hepatic dexter	A03	15	40	10	A03.15.040.10	tissue	lobus hepatic dexter	lobe of liver	liver	digestive system	juvenile	female	Bovidae	Capra hircus	Haimen white goat	healthy	null	null	null	null	a large-scale transcriptome atlas based on 8 * 110 self-generated RNA-seq profiles at sub-tissue resolution	mean	null	illumina	ars1	97.28	69577081	PAIRED	1
null	null	HTIR23777	lobus hepatic dexter	A03	15	40	10	A03.15.040.10	tissue	lobus hepatic dexter	lobe of liver	liver	digestive system	juvenile	female	Bovidae	Capra hircus	Haimen white goat	healthy	null	null	null	null	a large-scale transcriptome atlas based on 8 * 110 self-generated RNA-seq profiles at sub-tissue resolution	R1	null	illumina	ars1	96.83	33338587	PAIRED	1
null	null	HTIR23778	lobus hepatic dexter	A03	15	40	10	A03.15.040.10	tissue	lobus hepatic dexter	lobe of liver	liver	digestive system	juvenile	female	Bovidae	Capra hircus	Haimen white goat	healthy	null	null	null	null	a large-scale transcriptome atlas based on 8 * 110 self-generated RNA-seq profiles at sub-tissue resolution	R2	null	illumina	ars1	97.72	36238494	PAIRED	1
null	null	HTIR23779	lobus hepatic sinister	A03	15	40	15	A03.15.040.15	tissue	lobus hepatic sinister	lobe of liver	liver	digestive system	juvenile	female	Bovidae	Capra hircus	Haimen white goat	healthy	null	null	null	null	a large-scale transcriptome atlas based on 8 * 110 self-generated RNA-seq profiles at sub-tissue resolution	mean	null	illumina	ars1	97.5	93560381	PAIRED	1
null	null	HTIR23780	lobus hepatic sinister	A03	15	40	15	A03.15.040.15	tissue	lobus hepatic sinister	lobe of liver	liver	digestive system	juvenile	female	Bovidae	Capra hircus	Haimen white goat	healthy	null	null	null	null	a large-scale transcriptome atlas based on 8 * 110 self-generated RNA-seq profiles at sub-tissue resolution	R1	null	illumina	ars1	97.37	49671421	PAIRED	1
null	null	HTIR23781	lobus hepatic sinister	A03	15	40	15	A03.15.040.15	tissue	lobus hepatic sinister	lobe of liver	liver	digestive system	juvenile	female	Bovidae	Capra hircus	Haimen white goat	healthy	null	null	null	null	a large-scale transcriptome atlas based on 8 * 110 self-generated RNA-seq profiles at sub-tissue resolution	R2	null	illumina	ars1	97.64	43888960	PAIRED	1
null	null	HTIR23782	lobus quadratus hepatis	A03	15	40	20	A03.15.040.20	tissue	lobus quadratus hepatis	lobe of liver	liver	digestive system	juvenile	female	Bovidae	Capra hircus	Haimen white goat	healthy	null	null	null	null	a large-scale transcriptome atlas based on 8 * 110 self-generated RNA-seq profiles at sub-tissue resolution	mean	null	illumina	ars1	97.42	70636043	PAIRED	1
null	null	HTIR23783	lobus quadratus hepatis	A03	15	40	20	A03.15.040.20	tissue	lobus quadratus hepatis	lobe of liver	liver	digestive system	juvenile	female	Bovidae	Capra hircus	Haimen white goat	healthy	null	null	null	null	a large-scale transcriptome atlas based on 8 * 110 self-generated RNA-seq profiles at sub-tissue resolution	R1	null	illumina	ars1	97.26	39474768	PAIRED	1
null	null	HTIR23784	lobus quadratus hepatis	A03	15	40	20	A03.15.040.20	tissue	lobus quadratus hepatis	lobe of liver	liver	digestive system	juvenile	female	Bovidae	Capra hircus	Haimen white goat	healthy	null	null	null	null	a large-scale transcriptome atlas based on 8 * 110 self-generated RNA-seq profiles at sub-tissue resolution	R2	null	illumina	ars1	97.58	31161275	PAIRED	1
null	null	HTIR23785	lobus spigelii hepatis	A03	15	40	25	A03.15.040.25	tissue	lobus spigelii hepatis	lobe of liver	liver	digestive system	juvenile	female	Bovidae	Capra hircus	Haimen white goat	healthy	null	null	null	null	a large-scale transcriptome atlas based on 8 * 110 self-generated RNA-seq profiles at sub-tissue resolution	mean	null	illumina	ars1	95.59	80867339	PAIRED	1
null	null	HTIR23786	lobus spigelii hepatis	A03	15	40	25	A03.15.040.25	tissue	lobus spigelii hepatis	lobe of liver	liver	digestive system	juvenile	female	Bovidae	Capra hircus	Haimen white goat	healthy	null	null	null	null	a large-scale transcriptome atlas based on 8 * 110 self-generated RNA-seq profiles at sub-tissue resolution	R1	null	illumina	ars1	95.44	37919771	PAIRED	1
null	null	HTIR23787	lobus spigelii hepatis	A03	15	40	25	A03.15.040.25	tissue	lobus spigelii hepatis	lobe of liver	liver	digestive system	juvenile	female	Bovidae	Capra hircus	Haimen white goat	healthy	null	null	null	null	a large-scale transcriptome atlas based on 8 * 110 self-generated RNA-seq profiles at sub-tissue resolution	R2	null	illumina	ars1	95.74	42947568	PAIRED	1
null	null	HTIR23788	bile duct	A03	15	50	0	A03.15.050.00	tissue	bile duct	bile duct	liver	digestive system	juvenile	female	Bovidae	Capra hircus	Haimen white goat	healthy	null	null	null	null	a large-scale transcriptome atlas based on 8 * 110 self-generated RNA-seq profiles at sub-tissue resolution	mean	null	illumina	ars1	96.56	76678766	PAIRED	1
null	null	HTIR23789	bile duct	A03	15	50	0	A03.15.050.00	tissue	bile duct	bile duct	liver	digestive system	juvenile	female	Bovidae	Capra hircus	Haimen white goat	healthy	null	null	null	null	a large-scale transcriptome atlas based on 8 * 110 self-generated RNA-seq profiles at sub-tissue resolution	R1	null	illumina	ars1	96.38	41516082	PAIRED	1
null	null	HTIR23790	bile duct	A03	15	50	0	A03.15.050.00	tissue	bile duct	bile duct	liver	digestive system	juvenile	female	Bovidae	Capra hircus	Haimen white goat	healthy	null	null	null	null	a large-scale transcriptome atlas based on 8 * 110 self-generated RNA-seq profiles at sub-tissue resolution	R2	null	illumina	ars1	96.73	35162684	PAIRED	1
null	null	HTIR23791	laryngeal muscle	A04	3	50	0	A04.03.050.00	tissue	laryngeal muscle	laryngeal muscle	throat	respiratory system	juvenile	female	Bovidae	Capra hircus	Haimen white goat	healthy	null	null	null	null	a large-scale transcriptome atlas based on 8 * 110 self-generated RNA-seq profiles at sub-tissue resolution	mean	null	illumina	ars1	93.73	51507728	PAIRED	1
null	null	HTIR23792	laryngeal muscle	A04	3	50	0	A04.03.050.00	tissue	laryngeal muscle	laryngeal muscle	throat	respiratory system	juvenile	female	Bovidae	Capra hircus	Haimen white goat	healthy	null	null	null	null	a large-scale transcriptome atlas based on 8 * 110 self-generated RNA-seq profiles at sub-tissue resolution	R1	null	illumina	ars1	93.65	22932225	PAIRED	1
null	null	HTIR23793	laryngeal muscle	A04	3	50	0	A04.03.050.00	tissue	laryngeal muscle	laryngeal muscle	throat	respiratory system	juvenile	female	Bovidae	Capra hircus	Haimen white goat	healthy	null	null	null	null	a large-scale transcriptome atlas based on 8 * 110 self-generated RNA-seq profiles at sub-tissue resolution	R2	null	illumina	ars1	93.81	28575503	PAIRED	1
null	null	HTIR23794	laryngeal hose	A04	3	80	0	A04.03.080.00	tissue	laryngeal hose	laryngeal hose	throat	respiratory system	juvenile	female	Bovidae	Capra hircus	Haimen white goat	healthy	null	null	null	null	a large-scale transcriptome atlas based on 8 * 110 self-generated RNA-seq profiles at sub-tissue resolution	mean	null	illumina	ars1	92.07	52341461	PAIRED	1
null	null	HTIR23795	laryngeal hose	A04	3	80	0	A04.03.080.00	tissue	laryngeal hose	laryngeal hose	throat	respiratory system	juvenile	female	Bovidae	Capra hircus	Haimen white goat	healthy	null	null	null	null	a large-scale transcriptome atlas based on 8 * 110 self-generated RNA-seq profiles at sub-tissue resolution	R1	null	illumina	ars1	91.9	31464508	PAIRED	1
null	null	HTIR23796	laryngeal hose	A04	3	80	0	A04.03.080.00	tissue	laryngeal hose	laryngeal hose	throat	respiratory system	juvenile	female	Bovidae	Capra hircus	Haimen white goat	healthy	null	null	null	null	a large-scale transcriptome atlas based on 8 * 110 self-generated RNA-seq profiles at sub-tissue resolution	R2	null	illumina	ars1	92.24	20876953	PAIRED	1
null	null	HTIR23797	trachea	A04	4	0	0	A04.04.000.00	tissue	trachea	trachea	trachea	respiratory system	juvenile	female	Bovidae	Capra hircus	Haimen white goat	healthy	null	null	null	null	a large-scale transcriptome atlas based on 8 * 110 self-generated RNA-seq profiles at sub-tissue resolution	mean	null	illumina	ars1	93.15	72017613	PAIRED	1
null	null	HTIR23798	trachea	A04	4	0	0	A04.04.000.00	tissue	trachea	trachea	trachea	respiratory system	juvenile	female	Bovidae	Capra hircus	Haimen white goat	healthy	null	null	null	null	a large-scale transcriptome atlas based on 8 * 110 self-generated RNA-seq profiles at sub-tissue resolution	R1	null	illumina	ars1	92.95	39351792	PAIRED	1
null	null	HTIR23799	trachea	A04	4	0	0	A04.04.000.00	tissue	trachea	trachea	trachea	respiratory system	juvenile	female	Bovidae	Capra hircus	Haimen white goat	healthy	null	null	null	null	a large-scale transcriptome atlas based on 8 * 110 self-generated RNA-seq profiles at sub-tissue resolution	R2	null	illumina	ars1	93.34	32665821	PAIRED	1
null	null	HTIR23800	lobus superior pulmonis dextri	A04	6	10	0	A04.06.010.00	tissue	lobus superior pulmonis dextri	lobus superior pulmonis dextri	lung	respiratory system	juvenile	female	Bovidae	Capra hircus	Haimen white goat	healthy	null	null	null	null	a large-scale transcriptome atlas based on 8 * 110 self-generated RNA-seq profiles at sub-tissue resolution	mean	null	illumina	ars1	96.85	45117033	PAIRED	1
null	null	HTIR23801	lobus superior pulmonis dextri	A04	6	10	0	A04.06.010.00	tissue	lobus superior pulmonis dextri	lobus superior pulmonis dextri	lung	respiratory system	juvenile	female	Bovidae	Capra hircus	Haimen white goat	healthy	null	null	null	null	a large-scale transcriptome atlas based on 8 * 110 self-generated RNA-seq profiles at sub-tissue resolution	R1	null	illumina	ars1	96.63	20796911	PAIRED	1
null	null	HTIR23802	lobus superior pulmonis dextri	A04	6	10	0	A04.06.010.00	tissue	lobus superior pulmonis dextri	lobus superior pulmonis dextri	lung	respiratory system	juvenile	female	Bovidae	Capra hircus	Haimen white goat	healthy	null	null	null	null	a large-scale transcriptome atlas based on 8 * 110 self-generated RNA-seq profiles at sub-tissue resolution	R2	null	illumina	ars1	97.07	24320122	PAIRED	1
null	null	HTIR23803	lobus medius pulmonis dextri	A04	6	20	0	A04.06.020.00	tissue	lobus medius pulmonis dextri	lobus medius pulmonis dextri	lung	respiratory system	juvenile	female	Bovidae	Capra hircus	Haimen white goat	healthy	null	null	null	null	a large-scale transcriptome atlas based on 8 * 110 self-generated RNA-seq profiles at sub-tissue resolution	mean	null	illumina	ars1	96.7	75270434	PAIRED	1
null	null	HTIR23804	lobus medius pulmonis dextri	A04	6	20	0	A04.06.020.00	tissue	lobus medius pulmonis dextri	lobus medius pulmonis dextri	lung	respiratory system	juvenile	female	Bovidae	Capra hircus	Haimen white goat	healthy	null	null	null	null	a large-scale transcriptome atlas based on 8 * 110 self-generated RNA-seq profiles at sub-tissue resolution	R1	null	illumina	ars1	96.9	46427248	PAIRED	1
null	null	HTIR23805	lobus medius pulmonis dextri	A04	6	20	0	A04.06.020.00	tissue	lobus medius pulmonis dextri	lobus medius pulmonis dextri	lung	respiratory system	juvenile	female	Bovidae	Capra hircus	Haimen white goat	healthy	null	null	null	null	a large-scale transcriptome atlas based on 8 * 110 self-generated RNA-seq profiles at sub-tissue resolution	R2	null	illumina	ars1	96.5	28843186	PAIRED	1
null	null	HTIR23806	lobus inferior pulmonis dextri	A04	6	30	0	A04.06.030.00	tissue	lobus inferior pulmonis dextri	lobus inferior pulmonis dextri	lung	respiratory system	juvenile	female	Bovidae	Capra hircus	Haimen white goat	healthy	null	null	null	null	a large-scale transcriptome atlas based on 8 * 110 self-generated RNA-seq profiles at sub-tissue resolution	mean	null	illumina	ars1	96.67	73172370	PAIRED	1
null	null	HTIR23807	lobus inferior pulmonis dextri	A04	6	30	0	A04.06.030.00	tissue	lobus inferior pulmonis dextri	lobus inferior pulmonis dextri	lung	respiratory system	juvenile	female	Bovidae	Capra hircus	Haimen white goat	healthy	null	null	null	null	a large-scale transcriptome atlas based on 8 * 110 self-generated RNA-seq profiles at sub-tissue resolution	R1	null	illumina	ars1	96.41	39072717	PAIRED	1
null	null	HTIR23808	lobus inferior pulmonis dextri	A04	6	30	0	A04.06.030.00	tissue	lobus inferior pulmonis dextri	lobus inferior pulmonis dextri	lung	respiratory system	juvenile	female	Bovidae	Capra hircus	Haimen white goat	healthy	null	null	null	null	a large-scale transcriptome atlas based on 8 * 110 self-generated RNA-seq profiles at sub-tissue resolution	R2	null	illumina	ars1	96.94	34099653	PAIRED	1
null	null	HTIR23809	auxiliary lobe	A04	6	70	0	A04.06.070.00	tissue	auxiliary lobe	auxiliary lobe	lung	respiratory system	juvenile	female	Bovidae	Capra hircus	Haimen white goat	healthy	null	null	null	null	a large-scale transcriptome atlas based on 8 * 110 self-generated RNA-seq profiles at sub-tissue resolution	mean	null	illumina	ars1	96.89	64371806	PAIRED	1
null	null	HTIR23810	auxiliary lobe	A04	6	70	0	A04.06.070.00	tissue	auxiliary lobe	auxiliary lobe	lung	respiratory system	juvenile	female	Bovidae	Capra hircus	Haimen white goat	healthy	null	null	null	null	a large-scale transcriptome atlas based on 8 * 110 self-generated RNA-seq profiles at sub-tissue resolution	R1	null	illumina	ars1	96.44	27590603	PAIRED	1
null	null	HTIR23811	auxiliary lobe	A04	6	70	0	A04.06.070.00	tissue	auxiliary lobe	auxiliary lobe	lung	respiratory system	juvenile	female	Bovidae	Capra hircus	Haimen white goat	healthy	null	null	null	null	a large-scale transcriptome atlas based on 8 * 110 self-generated RNA-seq profiles at sub-tissue resolution	R2	null	illumina	ars1	97.35	36781203	PAIRED	1
null	null	HTIR23812	renal fat sac	A05	1	10	0	A05.01.010.00	tissue	renal fat sac	renal fat sac	kidney	urinary system	juvenile	female	Bovidae	Capra hircus	Haimen white goat	healthy	null	null	null	null	a large-scale transcriptome atlas based on 8 * 110 self-generated RNA-seq profiles at sub-tissue resolution	mean	null	illumina	ars1	96.94	100745868	PAIRED	1
null	null	HTIR23813	renal fat sac	A05	1	10	0	A05.01.010.00	tissue	renal fat sac	renal fat sac	kidney	urinary system	juvenile	female	Bovidae	Capra hircus	Haimen white goat	healthy	null	null	null	null	a large-scale transcriptome atlas based on 8 * 110 self-generated RNA-seq profiles at sub-tissue resolution	R1	null	illumina	ars1	96.45	64434860	PAIRED	1
null	null	HTIR23814	renal fat sac	A05	1	10	0	A05.01.010.00	tissue	renal fat sac	renal fat sac	kidney	urinary system	juvenile	female	Bovidae	Capra hircus	Haimen white goat	healthy	null	null	null	null	a large-scale transcriptome atlas based on 8 * 110 self-generated RNA-seq profiles at sub-tissue resolution	R2	null	illumina	ars1	97.42	36311008	PAIRED	1
null	null	HTIR23815	renal cortex	A05	1	50	0	A05.01.050.00	tissue	renal cortex	renal cortex	kidney	urinary system	juvenile	female	Bovidae	Capra hircus	Haimen white goat	healthy	null	null	null	null	a large-scale transcriptome atlas based on 8 * 110 self-generated RNA-seq profiles at sub-tissue resolution	mean	null	illumina	ars1	97.19	68143801	PAIRED	1
null	null	HTIR23816	renal cortex	A05	1	50	0	A05.01.050.00	tissue	renal cortex	renal cortex	kidney	urinary system	juvenile	female	Bovidae	Capra hircus	Haimen white goat	healthy	null	null	null	null	a large-scale transcriptome atlas based on 8 * 110 self-generated RNA-seq profiles at sub-tissue resolution	R1	null	illumina	ars1	96.95	33293160	PAIRED	1
null	null	HTIR23817	renal cortex	A05	1	50	0	A05.01.050.00	tissue	renal cortex	renal cortex	kidney	urinary system	juvenile	female	Bovidae	Capra hircus	Haimen white goat	healthy	null	null	null	null	a large-scale transcriptome atlas based on 8 * 110 self-generated RNA-seq profiles at sub-tissue resolution	R2	null	illumina	ars1	97.43	34850641	PAIRED	1
null	null	HTIR23818	renal medulla	A05	1	60	0	A05.01.060.00	tissue	renal medulla	renal medulla	kidney	urinary system	juvenile	female	Bovidae	Capra hircus	Haimen white goat	healthy	null	null	null	null	a large-scale transcriptome atlas based on 8 * 110 self-generated RNA-seq profiles at sub-tissue resolution	mean	null	illumina	ars1	97.22	71684933	PAIRED	1
null	null	HTIR23819	renal medulla	A05	1	60	0	A05.01.060.00	tissue	renal medulla	renal medulla	kidney	urinary system	juvenile	female	Bovidae	Capra hircus	Haimen white goat	healthy	null	null	null	null	a large-scale transcriptome atlas based on 8 * 110 self-generated RNA-seq profiles at sub-tissue resolution	R1	null	illumina	ars1	97	39762886	PAIRED	1
null	null	HTIR23820	renal medulla	A05	1	60	0	A05.01.060.00	tissue	renal medulla	renal medulla	kidney	urinary system	juvenile	female	Bovidae	Capra hircus	Haimen white goat	healthy	null	null	null	null	a large-scale transcriptome atlas based on 8 * 110 self-generated RNA-seq profiles at sub-tissue resolution	R2	null	illumina	ars1	97.43	31922047	PAIRED	1
null	null	HTIR23821	ureter	A05	2	10	0	A05.02.010.00	tissue	ureter	ureter	ureter	urinary system	juvenile	female	Bovidae	Capra hircus	Haimen white goat	healthy	null	null	null	null	a large-scale transcriptome atlas based on 8 * 110 self-generated RNA-seq profiles at sub-tissue resolution	mean	null	illumina	ars1	96.91	63432110	PAIRED	1
null	null	HTIR23822	ureter	A05	2	10	0	A05.02.010.00	tissue	ureter	ureter	ureter	urinary system	juvenile	female	Bovidae	Capra hircus	Haimen white goat	healthy	null	null	null	null	a large-scale transcriptome atlas based on 8 * 110 self-generated RNA-seq profiles at sub-tissue resolution	R1	null	illumina	ars1	96.74	31362428	PAIRED	1
null	null	HTIR23823	ureter	A05	2	10	0	A05.02.010.00	tissue	ureter	ureter	ureter	urinary system	juvenile	female	Bovidae	Capra hircus	Haimen white goat	healthy	null	null	null	null	a large-scale transcriptome atlas based on 8 * 110 self-generated RNA-seq profiles at sub-tissue resolution	R2	null	illumina	ars1	97.07	32069682	PAIRED	1
null	null	HTIR23824	bladder	A05	3	0	0	A05.03.000.00	tissue	bladder	bladder	bladder	urinary system	juvenile	female	Bovidae	Capra hircus	Haimen white goat	healthy	null	null	null	null	a large-scale transcriptome atlas based on 8 * 110 self-generated RNA-seq profiles at sub-tissue resolution	mean	null	illumina	ars1	97.36	61626860	PAIRED	1
null	null	HTIR23825	bladder	A05	3	0	0	A05.03.000.00	tissue	bladder	bladder	bladder	urinary system	juvenile	female	Bovidae	Capra hircus	Haimen white goat	healthy	null	null	null	null	a large-scale transcriptome atlas based on 8 * 110 self-generated RNA-seq profiles at sub-tissue resolution	R1	null	illumina	ars1	97.21	29490050	PAIRED	1
null	null	HTIR23826	bladder	A05	3	0	0	A05.03.000.00	tissue	bladder	bladder	bladder	urinary system	juvenile	female	Bovidae	Capra hircus	Haimen white goat	healthy	null	null	null	null	a large-scale transcriptome atlas based on 8 * 110 self-generated RNA-seq profiles at sub-tissue resolution	R2	null	illumina	ars1	97.51	32136810	PAIRED	1
null	null	HTIR23827	urethra	A05	4	0	0	A05.04.000.00	tissue	urethra	urethra	urethra	urinary system	juvenile	female	Bovidae	Capra hircus	Haimen white goat	healthy	null	null	null	null	a large-scale transcriptome atlas based on 8 * 110 self-generated RNA-seq profiles at sub-tissue resolution	mean	null	illumina	ars1	97.28	67948733	PAIRED	1
null	null	HTIR23828	urethra	A05	4	0	0	A05.04.000.00	tissue	urethra	urethra	urethra	urinary system	juvenile	female	Bovidae	Capra hircus	Haimen white goat	healthy	null	null	null	null	a large-scale transcriptome atlas based on 8 * 110 self-generated RNA-seq profiles at sub-tissue resolution	R1	null	illumina	ars1	97.13	35893566	PAIRED	1
null	null	HTIR23829	urethra	A05	4	0	0	A05.04.000.00	tissue	urethra	urethra	urethra	urinary system	juvenile	female	Bovidae	Capra hircus	Haimen white goat	healthy	null	null	null	null	a large-scale transcriptome atlas based on 8 * 110 self-generated RNA-seq profiles at sub-tissue resolution	R2	null	illumina	ars1	97.43	32055167	PAIRED	1
null	null	HTIR23830	ovary	A06	1	0	0	A06.01.000.00	tissue	ovary	ovary	ovary	reproductive system	juvenile	female	Bovidae	Capra hircus	Haimen white goat	healthy	null	null	null	null	a large-scale transcriptome atlas based on 8 * 110 self-generated RNA-seq profiles at sub-tissue resolution	mean	null	illumina	ars1	97.19	62595888	PAIRED	1
null	null	HTIR23831	ovary	A06	1	0	0	A06.01.000.00	tissue	ovary	ovary	ovary	reproductive system	juvenile	female	Bovidae	Capra hircus	Haimen white goat	healthy	null	null	null	null	a large-scale transcriptome atlas based on 8 * 110 self-generated RNA-seq profiles at sub-tissue resolution	R1	null	illumina	ars1	97.03	33845237	PAIRED	1
null	null	HTIR23832	ovary	A06	1	0	0	A06.01.000.00	tissue	ovary	ovary	ovary	reproductive system	juvenile	female	Bovidae	Capra hircus	Haimen white goat	healthy	null	null	null	null	a large-scale transcriptome atlas based on 8 * 110 self-generated RNA-seq profiles at sub-tissue resolution	R2	null	illumina	ars1	97.35	28750651	PAIRED	1
null	null	HTIR23833	oviduct	A06	2	10	5	A06.02.010.05	tissue	oviduct	oviduct	oviduct	reproductive system	juvenile	female	Bovidae	Capra hircus	Haimen white goat	healthy	null	null	null	null	a large-scale transcriptome atlas based on 8 * 110 self-generated RNA-seq profiles at sub-tissue resolution	mean	null	illumina	ars1	97.38	60619575	PAIRED	1
null	null	HTIR23834	oviduct	A06	2	10	5	A06.02.010.05	tissue	oviduct	oviduct	oviduct	reproductive system	juvenile	female	Bovidae	Capra hircus	Haimen white goat	healthy	null	null	null	null	a large-scale transcriptome atlas based on 8 * 110 self-generated RNA-seq profiles at sub-tissue resolution	R1	null	illumina	ars1	97.22	32036904	PAIRED	1
null	null	HTIR23835	oviduct	A06	2	10	5	A06.02.010.05	tissue	oviduct	oviduct	oviduct	reproductive system	juvenile	female	Bovidae	Capra hircus	Haimen white goat	healthy	null	null	null	null	a large-scale transcriptome atlas based on 8 * 110 self-generated RNA-seq profiles at sub-tissue resolution	R2	null	illumina	ars1	97.53	28582671	PAIRED	1
null	null	HTIR23839	uterine caruncle	A06	3	10	5	A06.03.010.05	tissue	uterine caruncle	uterine horn	uterus	reproductive system	juvenile	female	Bovidae	Capra hircus	Haimen white goat	healthy	null	null	null	null	a large-scale transcriptome atlas based on 8 * 110 self-generated RNA-seq profiles at sub-tissue resolution	mean	null	illumina	ars1	97.36	73887303	PAIRED	1
null	null	HTIR23840	uterine caruncle	A06	3	10	5	A06.03.010.05	tissue	uterine caruncle	uterine horn	uterus	reproductive system	juvenile	female	Bovidae	Capra hircus	Haimen white goat	healthy	null	null	null	null	a large-scale transcriptome atlas based on 8 * 110 self-generated RNA-seq profiles at sub-tissue resolution	R1	null	illumina	ars1	97.22	37180604	PAIRED	1
null	null	HTIR23841	uterine caruncle	A06	3	10	5	A06.03.010.05	tissue	uterine caruncle	uterine horn	uterus	reproductive system	juvenile	female	Bovidae	Capra hircus	Haimen white goat	healthy	null	null	null	null	a large-scale transcriptome atlas based on 8 * 110 self-generated RNA-seq profiles at sub-tissue resolution	R2	null	illumina	ars1	97.5	36706699	PAIRED	1
null	null	HTIR23842	cervix top	A06	3	20	5	A06.03.020.05	tissue	cervix top	uterine cervix	uterus	reproductive system	juvenile	female	Bovidae	Capra hircus	Haimen white goat	healthy	null	null	null	null	a large-scale transcriptome atlas based on 8 * 110 self-generated RNA-seq profiles at sub-tissue resolution	mean	null	illumina	ars1	95.37	63682086	PAIRED	1
null	null	HTIR23843	cervix top	A06	3	20	5	A06.03.020.05	tissue	cervix top	uterine cervix	uterus	reproductive system	juvenile	female	Bovidae	Capra hircus	Haimen white goat	healthy	null	null	null	null	a large-scale transcriptome atlas based on 8 * 110 self-generated RNA-seq profiles at sub-tissue resolution	R1	null	illumina	ars1	95.16	30462514	PAIRED	1
null	null	HTIR23844	cervix top	A06	3	20	5	A06.03.020.05	tissue	cervix top	uterine cervix	uterus	reproductive system	juvenile	female	Bovidae	Capra hircus	Haimen white goat	healthy	null	null	null	null	a large-scale transcriptome atlas based on 8 * 110 self-generated RNA-seq profiles at sub-tissue resolution	R2	null	illumina	ars1	95.58	33219572	PAIRED	1
null	null	HTIR23845	cervix bottom	A06	3	20	10	A06.03.020.10	tissue	cervix bottom	uterine cervix	uterus	reproductive system	juvenile	female	Bovidae	Capra hircus	Haimen white goat	healthy	null	null	null	null	a large-scale transcriptome atlas based on 8 * 110 self-generated RNA-seq profiles at sub-tissue resolution	mean	null	illumina	ars1	97.06	81148164	PAIRED	1
null	null	HTIR23846	cervix bottom	A06	3	20	10	A06.03.020.10	tissue	cervix bottom	uterine cervix	uterus	reproductive system	juvenile	female	Bovidae	Capra hircus	Haimen white goat	healthy	null	null	null	null	a large-scale transcriptome atlas based on 8 * 110 self-generated RNA-seq profiles at sub-tissue resolution	R1	null	illumina	ars1	96.91	38057663	PAIRED	1
null	null	HTIR23847	cervix bottom	A06	3	20	10	A06.03.020.10	tissue	cervix bottom	uterine cervix	uterus	reproductive system	juvenile	female	Bovidae	Capra hircus	Haimen white goat	healthy	null	null	null	null	a large-scale transcriptome atlas based on 8 * 110 self-generated RNA-seq profiles at sub-tissue resolution	R2	null	illumina	ars1	97.21	43090501	PAIRED	1
null	null	HTIR23848	left atrium	A07	1	10	0	A07.01.010.00	tissue	left atrium	left atrium	heart	circulatory system	juvenile	female	Bovidae	Capra hircus	Haimen white goat	healthy	null	null	null	null	a large-scale transcriptome atlas based on 8 * 110 self-generated RNA-seq profiles at sub-tissue resolution	mean	null	illumina	ars1	96.6	80471932	PAIRED	1
null	null	HTIR23849	left atrium	A07	1	10	0	A07.01.010.00	tissue	left atrium	left atrium	heart	circulatory system	juvenile	female	Bovidae	Capra hircus	Haimen white goat	healthy	null	null	null	null	a large-scale transcriptome atlas based on 8 * 110 self-generated RNA-seq profiles at sub-tissue resolution	R1	null	illumina	ars1	96.41	39810868	PAIRED	1
null	null	HTIR23850	left atrium	A07	1	10	0	A07.01.010.00	tissue	left atrium	left atrium	heart	circulatory system	juvenile	female	Bovidae	Capra hircus	Haimen white goat	healthy	null	null	null	null	a large-scale transcriptome atlas based on 8 * 110 self-generated RNA-seq profiles at sub-tissue resolution	R2	null	illumina	ars1	96.79	40661064	PAIRED	1
null	null	HTIR23851	right atrium	A07	1	20	0	A07.01.020.00	tissue	right atrium	right atrium	heart	circulatory system	juvenile	female	Bovidae	Capra hircus	Haimen white goat	healthy	null	null	null	null	a large-scale transcriptome atlas based on 8 * 110 self-generated RNA-seq profiles at sub-tissue resolution	mean	null	illumina	ars1	96.45	68324781	PAIRED	1
null	null	HTIR23852	right atrium	A07	1	20	0	A07.01.020.00	tissue	right atrium	right atrium	heart	circulatory system	juvenile	female	Bovidae	Capra hircus	Haimen white goat	healthy	null	null	null	null	a large-scale transcriptome atlas based on 8 * 110 self-generated RNA-seq profiles at sub-tissue resolution	R1	null	illumina	ars1	96.23	38591215	PAIRED	1
null	null	HTIR23853	right atrium	A07	1	20	0	A07.01.020.00	tissue	right atrium	right atrium	heart	circulatory system	juvenile	female	Bovidae	Capra hircus	Haimen white goat	healthy	null	null	null	null	a large-scale transcriptome atlas based on 8 * 110 self-generated RNA-seq profiles at sub-tissue resolution	R2	null	illumina	ars1	96.67	29733566	PAIRED	1
null	null	HTIR23860	jugular	A07	2	10	0	A07.02.010.00	tissue	jugular	jugular	vessel	circulatory system	juvenile	female	Bovidae	Capra hircus	Haimen white goat	healthy	null	null	null	null	a large-scale transcriptome atlas based on 8 * 110 self-generated RNA-seq profiles at sub-tissue resolution	mean	null	illumina	ars1	97.15	102289421	PAIRED	1
null	null	HTIR23861	jugular	A07	2	10	0	A07.02.010.00	tissue	jugular	jugular	vessel	circulatory system	juvenile	female	Bovidae	Capra hircus	Haimen white goat	healthy	null	null	null	null	a large-scale transcriptome atlas based on 8 * 110 self-generated RNA-seq profiles at sub-tissue resolution	R1	null	illumina	ars1	96.73	70431288	PAIRED	1
null	null	HTIR23862	jugular	A07	2	10	0	A07.02.010.00	tissue	jugular	jugular	vessel	circulatory system	juvenile	female	Bovidae	Capra hircus	Haimen white goat	healthy	null	null	null	null	a large-scale transcriptome atlas based on 8 * 110 self-generated RNA-seq profiles at sub-tissue resolution	R2	null	illumina	ars1	97.57	31858133	PAIRED	1
null	null	HTIR23863	pulmonary artery	A07	2	40	0	A07.02.040.00	tissue	pulmonary artery	pulmonary artery	vessel	circulatory system	juvenile	female	Bovidae	Capra hircus	Haimen white goat	healthy	null	null	null	null	a large-scale transcriptome atlas based on 8 * 110 self-generated RNA-seq profiles at sub-tissue resolution	mean	null	illumina	ars1	97.19	66980660	PAIRED	1
null	null	HTIR23864	pulmonary artery	A07	2	40	0	A07.02.040.00	tissue	pulmonary artery	pulmonary artery	vessel	circulatory system	juvenile	female	Bovidae	Capra hircus	Haimen white goat	healthy	null	null	null	null	a large-scale transcriptome atlas based on 8 * 110 self-generated RNA-seq profiles at sub-tissue resolution	R1	null	illumina	ars1	97.03	37939734	PAIRED	1
null	null	HTIR23865	pulmonary artery	A07	2	40	0	A07.02.040.00	tissue	pulmonary artery	pulmonary artery	vessel	circulatory system	juvenile	female	Bovidae	Capra hircus	Haimen white goat	healthy	null	null	null	null	a large-scale transcriptome atlas based on 8 * 110 self-generated RNA-seq profiles at sub-tissue resolution	R2	null	illumina	ars1	97.34	29040926	PAIRED	1
null	null	HTIR23866	pulmonary vein	A07	2	50	0	A07.02.050.00	tissue	pulmonary vein	pulmonary vein	vessel	circulatory system	juvenile	female	Bovidae	Capra hircus	Haimen white goat	healthy	null	null	null	null	a large-scale transcriptome atlas based on 8 * 110 self-generated RNA-seq profiles at sub-tissue resolution	mean	null	illumina	ars1	97.19	75120425	PAIRED	1
null	null	HTIR23867	pulmonary vein	A07	2	50	0	A07.02.050.00	tissue	pulmonary vein	pulmonary vein	vessel	circulatory system	juvenile	female	Bovidae	Capra hircus	Haimen white goat	healthy	null	null	null	null	a large-scale transcriptome atlas based on 8 * 110 self-generated RNA-seq profiles at sub-tissue resolution	R1	null	illumina	ars1	97.04	37699931	PAIRED	1
null	null	HTIR23868	pulmonary vein	A07	2	50	0	A07.02.050.00	tissue	pulmonary vein	pulmonary vein	vessel	circulatory system	juvenile	female	Bovidae	Capra hircus	Haimen white goat	healthy	null	null	null	null	a large-scale transcriptome atlas based on 8 * 110 self-generated RNA-seq profiles at sub-tissue resolution	R2	null	illumina	ars1	97.35	37420494	PAIRED	1
null	null	HTIR23872	vena cava	A07	2	80	0	A07.02.080.00	tissue	vena cava	vena cava	vessel	circulatory system	juvenile	female	Bovidae	Capra hircus	Haimen white goat	healthy	null	null	null	null	a large-scale transcriptome atlas based on 8 * 110 self-generated RNA-seq profiles at sub-tissue resolution	mean	null	illumina	ars1	96.61	71944596	PAIRED	1
null	null	HTIR23873	vena cava	A07	2	80	0	A07.02.080.00	tissue	vena cava	vena cava	vessel	circulatory system	juvenile	female	Bovidae	Capra hircus	Haimen white goat	healthy	null	null	null	null	a large-scale transcriptome atlas based on 8 * 110 self-generated RNA-seq profiles at sub-tissue resolution	R1	null	illumina	ars1	96.43	36285545	PAIRED	1
null	null	HTIR23874	vena cava	A07	2	80	0	A07.02.080.00	tissue	vena cava	vena cava	vessel	circulatory system	juvenile	female	Bovidae	Capra hircus	Haimen white goat	healthy	null	null	null	null	a large-scale transcriptome atlas based on 8 * 110 self-generated RNA-seq profiles at sub-tissue resolution	R2	null	illumina	ars1	96.78	35659051	PAIRED	1
null	null	HTIR23885	white pulp	A08	4	10	0	A08.04.010.00	tissue	white pulp	white pulp	spleen	immune system	juvenile	female	Bovidae	Capra hircus	Haimen white goat	healthy	null	null	null	null	a large-scale transcriptome atlas based on 8 * 110 self-generated RNA-seq profiles at sub-tissue resolution	mean	null	illumina	ars1	92.84	73106767	PAIRED	1
null	null	HTIR23886	white pulp	A08	4	10	0	A08.04.010.00	tissue	white pulp	white pulp	spleen	immune system	juvenile	female	Bovidae	Capra hircus	Haimen white goat	healthy	null	null	null	null	a large-scale transcriptome atlas based on 8 * 110 self-generated RNA-seq profiles at sub-tissue resolution	R1	null	illumina	ars1	92.73	38453143	PAIRED	1
null	null	HTIR23887	white pulp	A08	4	10	0	A08.04.010.00	tissue	white pulp	white pulp	spleen	immune system	juvenile	female	Bovidae	Capra hircus	Haimen white goat	healthy	null	null	null	null	a large-scale transcriptome atlas based on 8 * 110 self-generated RNA-seq profiles at sub-tissue resolution	R2	null	illumina	ars1	92.95	34653624	PAIRED	1
null	null	HTIR23888	red pulp	A08	4	20	0	A08.04.020.00	tissue	red pulp	red pulp	spleen	immune system	juvenile	female	Bovidae	Capra hircus	Haimen white goat	healthy	null	null	null	null	a large-scale transcriptome atlas based on 8 * 110 self-generated RNA-seq profiles at sub-tissue resolution	mean	null	illumina	ars1	91.7	54923185	PAIRED	1
null	null	HTIR23889	red pulp	A08	4	20	0	A08.04.020.00	tissue	red pulp	red pulp	spleen	immune system	juvenile	female	Bovidae	Capra hircus	Haimen white goat	healthy	null	null	null	null	a large-scale transcriptome atlas based on 8 * 110 self-generated RNA-seq profiles at sub-tissue resolution	R1	null	illumina	ars1	91.11	24161060	PAIRED	1
null	null	HTIR23890	red pulp	A08	4	20	0	A08.04.020.00	tissue	red pulp	red pulp	spleen	immune system	juvenile	female	Bovidae	Capra hircus	Haimen white goat	healthy	null	null	null	null	a large-scale transcriptome atlas based on 8 * 110 self-generated RNA-seq profiles at sub-tissue resolution	R2	null	illumina	ars1	92.29	30762125	PAIRED	1
null	null	HTIR23891	thymus	A08	5	0	0	A08.05.000.00	tissue	thymus	thymus	thymus	immune system	juvenile	female	Bovidae	Capra hircus	Haimen white goat	healthy	null	null	null	null	a large-scale transcriptome atlas based on 8 * 110 self-generated RNA-seq profiles at sub-tissue resolution	mean	null	illumina	ars1	97.2	73239170	PAIRED	1
null	null	HTIR23892	thymus	A08	5	0	0	A08.05.000.00	tissue	thymus	thymus	thymus	immune system	juvenile	female	Bovidae	Capra hircus	Haimen white goat	healthy	null	null	null	null	a large-scale transcriptome atlas based on 8 * 110 self-generated RNA-seq profiles at sub-tissue resolution	R1	null	illumina	ars1	96.97	39477163	PAIRED	1
null	null	HTIR23893	thymus	A08	5	0	0	A08.05.000.00	tissue	thymus	thymus	thymus	immune system	juvenile	female	Bovidae	Capra hircus	Haimen white goat	healthy	null	null	null	null	a large-scale transcriptome atlas based on 8 * 110 self-generated RNA-seq profiles at sub-tissue resolution	R2	null	illumina	ars1	97.43	33762007	PAIRED	1
null	null	HTIR23894	mandibular lymph node	A08	6	10	0	A08.06.010.00	tissue	mandibular lymph node	mandibular lymph node	lymph node	immune system	juvenile	female	Bovidae	Capra hircus	Haimen white goat	healthy	null	null	null	null	a large-scale transcriptome atlas based on 8 * 110 self-generated RNA-seq profiles at sub-tissue resolution	mean	null	illumina	ars1	97.28	69062143	PAIRED	1
null	null	HTIR23895	mandibular lymph node	A08	6	10	0	A08.06.010.00	tissue	mandibular lymph node	mandibular lymph node	lymph node	immune system	juvenile	female	Bovidae	Capra hircus	Haimen white goat	healthy	null	null	null	null	a large-scale transcriptome atlas based on 8 * 110 self-generated RNA-seq profiles at sub-tissue resolution	R1	null	illumina	ars1	97.11	39760236	PAIRED	1
null	null	HTIR23896	mandibular lymph node	A08	6	10	0	A08.06.010.00	tissue	mandibular lymph node	mandibular lymph node	lymph node	immune system	juvenile	female	Bovidae	Capra hircus	Haimen white goat	healthy	null	null	null	null	a large-scale transcriptome atlas based on 8 * 110 self-generated RNA-seq profiles at sub-tissue resolution	R2	null	illumina	ars1	97.44	29301907	PAIRED	1
null	null	HTIR23897	mesenteric lymph node	A08	6	130	0	A08.06.130.00	tissue	mesenteric lymph node	mesenteric lymph node	lymph node	immune system	juvenile	female	Bovidae	Capra hircus	Haimen white goat	healthy	null	null	null	null	a large-scale transcriptome atlas based on 8 * 110 self-generated RNA-seq profiles at sub-tissue resolution	mean	null	illumina	ars1	95.03	49251800	PAIRED	1
null	null	HTIR23898	mesenteric lymph node	A08	6	130	0	A08.06.130.00	tissue	mesenteric lymph node	mesenteric lymph node	lymph node	immune system	juvenile	female	Bovidae	Capra hircus	Haimen white goat	healthy	null	null	null	null	a large-scale transcriptome atlas based on 8 * 110 self-generated RNA-seq profiles at sub-tissue resolution	R1	null	illumina	ars1	94.47	23193498	PAIRED	1
null	null	HTIR23899	mesenteric lymph node	A08	6	130	0	A08.06.130.00	tissue	mesenteric lymph node	mesenteric lymph node	lymph node	immune system	juvenile	female	Bovidae	Capra hircus	Haimen white goat	healthy	null	null	null	null	a large-scale transcriptome atlas based on 8 * 110 self-generated RNA-seq profiles at sub-tissue resolution	R2	null	illumina	ars1	95.6	26058302	PAIRED	1
null	null	HTIR23900	spinal cord	A09	1	0	0	A09.01.000.00	tissue	spinal cord	spinal cord	spinal cord	nervous system	juvenile	female	Bovidae	Capra hircus	Haimen white goat	healthy	null	null	null	null	a large-scale transcriptome atlas based on 8 * 110 self-generated RNA-seq profiles at sub-tissue resolution	mean	null	illumina	ars1	96.53	101162390	PAIRED	1
null	null	HTIR23901	spinal cord	A09	1	0	0	A09.01.000.00	tissue	spinal cord	spinal cord	spinal cord	nervous system	juvenile	female	Bovidae	Capra hircus	Haimen white goat	healthy	null	null	null	null	a large-scale transcriptome atlas based on 8 * 110 self-generated RNA-seq profiles at sub-tissue resolution	R1	null	illumina	ars1	96.06	63894607	PAIRED	1
null	null	HTIR23902	spinal cord	A09	1	0	0	A09.01.000.00	tissue	spinal cord	spinal cord	spinal cord	nervous system	juvenile	female	Bovidae	Capra hircus	Haimen white goat	healthy	null	null	null	null	a large-scale transcriptome atlas based on 8 * 110 self-generated RNA-seq profiles at sub-tissue resolution	R2	null	illumina	ars1	97.01	37267783	PAIRED	1
null	null	HTIR23903	cerebrum	A09	2	10	0	A09.02.010.00	tissue	cerebrum	cerebrum	brain	nervous system	juvenile	female	Bovidae	Capra hircus	Haimen white goat	healthy	null	null	null	null	a large-scale transcriptome atlas based on 8 * 110 self-generated RNA-seq profiles at sub-tissue resolution	mean	null	illumina	ars1	97.49	75083239	PAIRED	1
null	null	HTIR23904	cerebrum	A09	2	10	0	A09.02.010.00	tissue	cerebrum	cerebrum	brain	nervous system	juvenile	female	Bovidae	Capra hircus	Haimen white goat	healthy	null	null	null	null	a large-scale transcriptome atlas based on 8 * 110 self-generated RNA-seq profiles at sub-tissue resolution	R1	null	illumina	ars1	97.34	38588737	PAIRED	1
null	null	HTIR23905	cerebrum	A09	2	10	0	A09.02.010.00	tissue	cerebrum	cerebrum	brain	nervous system	juvenile	female	Bovidae	Capra hircus	Haimen white goat	healthy	null	null	null	null	a large-scale transcriptome atlas based on 8 * 110 self-generated RNA-seq profiles at sub-tissue resolution	R2	null	illumina	ars1	97.64	36494502	PAIRED	1
null	null	HTIR23906	dorsal hippocampus	A09	2	10	5	A09.02.010.05	tissue	dorsal hippocampus	cerebrum	brain	nervous system	juvenile	female	Bovidae	Capra hircus	Haimen white goat	healthy	null	null	null	null	a large-scale transcriptome atlas based on 8 * 110 self-generated RNA-seq profiles at sub-tissue resolution	mean	null	illumina	ars1	97.34	76158512	PAIRED	1
null	null	HTIR23907	dorsal hippocampus	A09	2	10	5	A09.02.010.05	tissue	dorsal hippocampus	cerebrum	brain	nervous system	juvenile	female	Bovidae	Capra hircus	Haimen white goat	healthy	null	null	null	null	a large-scale transcriptome atlas based on 8 * 110 self-generated RNA-seq profiles at sub-tissue resolution	R1	null	illumina	ars1	97.16	38048811	PAIRED	1
null	null	HTIR23908	dorsal hippocampus	A09	2	10	5	A09.02.010.05	tissue	dorsal hippocampus	cerebrum	brain	nervous system	juvenile	female	Bovidae	Capra hircus	Haimen white goat	healthy	null	null	null	null	a large-scale transcriptome atlas based on 8 * 110 self-generated RNA-seq profiles at sub-tissue resolution	R2	null	illumina	ars1	97.53	38109701	PAIRED	1
null	null	HTIR23909	ventral hippocampus	A09	2	10	10	A09.02.010.10	tissue	ventral hippocampus	cerebrum	brain	nervous system	juvenile	female	Bovidae	Capra hircus	Haimen white goat	healthy	null	null	null	null	a large-scale transcriptome atlas based on 8 * 110 self-generated RNA-seq profiles at sub-tissue resolution	mean	null	illumina	ars1	97.4	53684878	PAIRED	1
null	null	HTIR23910	ventral hippocampus	A09	2	10	10	A09.02.010.10	tissue	ventral hippocampus	cerebrum	brain	nervous system	juvenile	female	Bovidae	Capra hircus	Haimen white goat	healthy	null	null	null	null	a large-scale transcriptome atlas based on 8 * 110 self-generated RNA-seq profiles at sub-tissue resolution	R1	null	illumina	ars1	97.2	22119933	PAIRED	1
null	null	HTIR23911	ventral hippocampus	A09	2	10	10	A09.02.010.10	tissue	ventral hippocampus	cerebrum	brain	nervous system	juvenile	female	Bovidae	Capra hircus	Haimen white goat	healthy	null	null	null	null	a large-scale transcriptome atlas based on 8 * 110 self-generated RNA-seq profiles at sub-tissue resolution	R2	null	illumina	ars1	97.59	31564945	PAIRED	1
null	null	HTIR23912	cerebellum	A09	2	20	0	A09.02.020.00	tissue	cerebellum	cerebellum	brain	nervous system	juvenile	female	Bovidae	Capra hircus	Haimen white goat	healthy	null	null	null	null	a large-scale transcriptome atlas based on 8 * 110 self-generated RNA-seq profiles at sub-tissue resolution	mean	null	illumina	ars1	96.78	81314640	PAIRED	1
null	null	HTIR23913	cerebellum	A09	2	20	0	A09.02.020.00	tissue	cerebellum	cerebellum	brain	nervous system	juvenile	female	Bovidae	Capra hircus	Haimen white goat	healthy	null	null	null	null	a large-scale transcriptome atlas based on 8 * 110 self-generated RNA-seq profiles at sub-tissue resolution	R1	null	illumina	ars1	96.25	52395259	PAIRED	1
null	null	HTIR23914	cerebellum	A09	2	20	0	A09.02.020.00	tissue	cerebellum	cerebellum	brain	nervous system	juvenile	female	Bovidae	Capra hircus	Haimen white goat	healthy	null	null	null	null	a large-scale transcriptome atlas based on 8 * 110 self-generated RNA-seq profiles at sub-tissue resolution	R2	null	illumina	ars1	97.32	28919381	PAIRED	1
null	null	HTIR23915	thalamus	A09	2	30	5	A09.02.030.05	tissue	thalamus	interbrain	brain	nervous system	juvenile	female	Bovidae	Capra hircus	Haimen white goat	healthy	null	null	null	null	a large-scale transcriptome atlas based on 8 * 110 self-generated RNA-seq profiles at sub-tissue resolution	mean	null	illumina	ars1	97.11	68527916	PAIRED	1
null	null	HTIR23916	thalamus	A09	2	30	5	A09.02.030.05	tissue	thalamus	interbrain	brain	nervous system	juvenile	female	Bovidae	Capra hircus	Haimen white goat	healthy	null	null	null	null	a large-scale transcriptome atlas based on 8 * 110 self-generated RNA-seq profiles at sub-tissue resolution	R1	null	illumina	ars1	96.96	34701196	PAIRED	1
null	null	HTIR23917	thalamus	A09	2	30	5	A09.02.030.05	tissue	thalamus	interbrain	brain	nervous system	juvenile	female	Bovidae	Capra hircus	Haimen white goat	healthy	null	null	null	null	a large-scale transcriptome atlas based on 8 * 110 self-generated RNA-seq profiles at sub-tissue resolution	R2	null	illumina	ars1	97.27	33826720	PAIRED	1
null	null	HTIR23918	midbrain	A09	2	40	5	A09.02.040.05	tissue	midbrain	brainstem	brain	nervous system	juvenile	female	Bovidae	Capra hircus	Haimen white goat	healthy	null	null	null	null	a large-scale transcriptome atlas based on 8 * 110 self-generated RNA-seq profiles at sub-tissue resolution	mean	null	illumina	ars1	96.84	66689399	PAIRED	1
null	null	HTIR23919	midbrain	A09	2	40	5	A09.02.040.05	tissue	midbrain	brainstem	brain	nervous system	juvenile	female	Bovidae	Capra hircus	Haimen white goat	healthy	null	null	null	null	a large-scale transcriptome atlas based on 8 * 110 self-generated RNA-seq profiles at sub-tissue resolution	R1	null	illumina	ars1	96.41	31466049	PAIRED	1
null	null	HTIR23920	midbrain	A09	2	40	5	A09.02.040.05	tissue	midbrain	brainstem	brain	nervous system	juvenile	female	Bovidae	Capra hircus	Haimen white goat	healthy	null	null	null	null	a large-scale transcriptome atlas based on 8 * 110 self-generated RNA-seq profiles at sub-tissue resolution	R2	null	illumina	ars1	97.26	35223350	PAIRED	1
null	null	HTIR23921	pons	A09	2	40	10	A09.02.040.10	tissue	pons	brainstem	brain	nervous system	juvenile	female	Bovidae	Capra hircus	Haimen white goat	healthy	null	null	null	null	a large-scale transcriptome atlas based on 8 * 110 self-generated RNA-seq profiles at sub-tissue resolution	mean	null	illumina	ars1	96.75	74904932	PAIRED	1
null	null	HTIR23922	pons	A09	2	40	10	A09.02.040.10	tissue	pons	brainstem	brain	nervous system	juvenile	female	Bovidae	Capra hircus	Haimen white goat	healthy	null	null	null	null	a large-scale transcriptome atlas based on 8 * 110 self-generated RNA-seq profiles at sub-tissue resolution	R1	null	illumina	ars1	96.41	30685336	PAIRED	1
null	null	HTIR23923	pons	A09	2	40	10	A09.02.040.10	tissue	pons	brainstem	brain	nervous system	juvenile	female	Bovidae	Capra hircus	Haimen white goat	healthy	null	null	null	null	a large-scale transcriptome atlas based on 8 * 110 self-generated RNA-seq profiles at sub-tissue resolution	R2	null	illumina	ars1	97.1	44219596	PAIRED	1
null	null	HTIR23924	medulla oblongata	A09	2	40	15	A09.02.040.15	tissue	medulla oblongata	brainstem	brain	nervous system	juvenile	female	Bovidae	Capra hircus	Haimen white goat	healthy	null	null	null	null	a large-scale transcriptome atlas based on 8 * 110 self-generated RNA-seq profiles at sub-tissue resolution	mean	null	illumina	ars1	96.43	55051202	PAIRED	1
null	null	HTIR23925	medulla oblongata	A09	2	40	15	A09.02.040.15	tissue	medulla oblongata	brainstem	brain	nervous system	juvenile	female	Bovidae	Capra hircus	Haimen white goat	healthy	null	null	null	null	a large-scale transcriptome atlas based on 8 * 110 self-generated RNA-seq profiles at sub-tissue resolution	R1	null	illumina	ars1	95.9	27062752	PAIRED	1
null	null	HTIR23926	medulla oblongata	A09	2	40	15	A09.02.040.15	tissue	medulla oblongata	brainstem	brain	nervous system	juvenile	female	Bovidae	Capra hircus	Haimen white goat	healthy	null	null	null	null	a large-scale transcriptome atlas based on 8 * 110 self-generated RNA-seq profiles at sub-tissue resolution	R2	null	illumina	ars1	96.95	27988450	PAIRED	1
null	null	HTIR23927	hypophysis	A10	1	0	0	A10.01.000.00	tissue	hypophysis	hypophysis	hypophysis	endocrine system	juvenile	female	Bovidae	Capra hircus	Haimen white goat	healthy	null	null	null	null	a large-scale transcriptome atlas based on 8 * 110 self-generated RNA-seq profiles at sub-tissue resolution	mean	null	illumina	ars1	96.06	100574814	PAIRED	1
null	null	HTIR23928	hypophysis	A10	1	0	0	A10.01.000.00	tissue	hypophysis	hypophysis	hypophysis	endocrine system	juvenile	female	Bovidae	Capra hircus	Haimen white goat	healthy	null	null	null	null	a large-scale transcriptome atlas based on 8 * 110 self-generated RNA-seq profiles at sub-tissue resolution	R1	null	illumina	ars1	95.63	62388362	PAIRED	1
null	null	HTIR23929	hypophysis	A10	1	0	0	A10.01.000.00	tissue	hypophysis	hypophysis	hypophysis	endocrine system	juvenile	female	Bovidae	Capra hircus	Haimen white goat	healthy	null	null	null	null	a large-scale transcriptome atlas based on 8 * 110 self-generated RNA-seq profiles at sub-tissue resolution	R2	null	illumina	ars1	96.5	38186452	PAIRED	1
null	null	HTIR23930	adrenal	A10	2	0	0	A10.02.000.00	tissue	adrenal	adrenal	adrenal	endocrine system	juvenile	female	Bovidae	Capra hircus	Haimen white goat	healthy	null	null	null	null	a large-scale transcriptome atlas based on 8 * 110 self-generated RNA-seq profiles at sub-tissue resolution	mean	null	illumina	ars1	91.03	72704663	PAIRED	1
null	null	HTIR23931	adrenal	A10	2	0	0	A10.02.000.00	tissue	adrenal	adrenal	adrenal	endocrine system	juvenile	female	Bovidae	Capra hircus	Haimen white goat	healthy	null	null	null	null	a large-scale transcriptome atlas based on 8 * 110 self-generated RNA-seq profiles at sub-tissue resolution	R1	null	illumina	ars1	90.65	28645590	PAIRED	1
null	null	HTIR23932	adrenal	A10	2	0	0	A10.02.000.00	tissue	adrenal	adrenal	adrenal	endocrine system	juvenile	female	Bovidae	Capra hircus	Haimen white goat	healthy	null	null	null	null	a large-scale transcriptome atlas based on 8 * 110 self-generated RNA-seq profiles at sub-tissue resolution	R2	null	illumina	ars1	91.4	44059073	PAIRED	1
null	null	HTIR23933	thyroid	A10	3	0	0	A10.03.000.00	tissue	thyroid	thyroid	thyroid	endocrine system	juvenile	female	Bovidae	Capra hircus	Haimen white goat	healthy	null	null	null	null	a large-scale transcriptome atlas based on 8 * 110 self-generated RNA-seq profiles at sub-tissue resolution	mean	null	illumina	ars1	93.06	81106628	PAIRED	1
null	null	HTIR23934	thyroid	A10	3	0	0	A10.03.000.00	tissue	thyroid	thyroid	thyroid	endocrine system	juvenile	female	Bovidae	Capra hircus	Haimen white goat	healthy	null	null	null	null	a large-scale transcriptome atlas based on 8 * 110 self-generated RNA-seq profiles at sub-tissue resolution	R1	null	illumina	ars1	92.47	50403236	PAIRED	1
null	null	HTIR23935	thyroid	A10	3	0	0	A10.03.000.00	tissue	thyroid	thyroid	thyroid	endocrine system	juvenile	female	Bovidae	Capra hircus	Haimen white goat	healthy	null	null	null	null	a large-scale transcriptome atlas based on 8 * 110 self-generated RNA-seq profiles at sub-tissue resolution	R2	null	illumina	ars1	93.64	30703392	PAIRED	1
null	null	HTIR23936	pineal gland	A10	5	0	0	A10.05.000.00	tissue	pineal gland	pineal gland	pineal gland	endocrine system	juvenile	female	Bovidae	Capra hircus	Haimen white goat	healthy	null	null	null	null	a large-scale transcriptome atlas based on 8 * 110 self-generated RNA-seq profiles at sub-tissue resolution	mean	null	illumina	ars1	96.78	72130384	PAIRED	1
null	null	HTIR23937	pineal gland	A10	5	0	0	A10.05.000.00	tissue	pineal gland	pineal gland	pineal gland	endocrine system	juvenile	female	Bovidae	Capra hircus	Haimen white goat	healthy	null	null	null	null	a large-scale transcriptome atlas based on 8 * 110 self-generated RNA-seq profiles at sub-tissue resolution	R1	null	illumina	ars1	96.34	46483035	PAIRED	1
null	null	HTIR23938	pineal gland	A10	5	0	0	A10.05.000.00	tissue	pineal gland	pineal gland	pineal gland	endocrine system	juvenile	female	Bovidae	Capra hircus	Haimen white goat	healthy	null	null	null	null	a large-scale transcriptome atlas based on 8 * 110 self-generated RNA-seq profiles at sub-tissue resolution	R2	null	illumina	ars1	97.21	25647349	PAIRED	1
null	null	HTIR23939	hypothalamus	A10	8	10	0	A10.08.010.00	tissue	hypothalamus	hypothalamus	other endocrine tissue	endocrine system	juvenile	female	Bovidae	Capra hircus	Haimen white goat	healthy	null	null	null	null	a large-scale transcriptome atlas based on 8 * 110 self-generated RNA-seq profiles at sub-tissue resolution	mean	null	illumina	ars1	97.31	63609699	PAIRED	1
null	null	HTIR23940	hypothalamus	A10	8	10	0	A10.08.010.00	tissue	hypothalamus	hypothalamus	other endocrine tissue	endocrine system	juvenile	female	Bovidae	Capra hircus	Haimen white goat	healthy	null	null	null	null	a large-scale transcriptome atlas based on 8 * 110 self-generated RNA-seq profiles at sub-tissue resolution	R1	null	illumina	ars1	97.13	30873366	PAIRED	1
null	null	HTIR23941	hypothalamus	A10	8	10	0	A10.08.010.00	tissue	hypothalamus	hypothalamus	other endocrine tissue	endocrine system	juvenile	female	Bovidae	Capra hircus	Haimen white goat	healthy	null	null	null	null	a large-scale transcriptome atlas based on 8 * 110 self-generated RNA-seq profiles at sub-tissue resolution	R2	null	illumina	ars1	97.48	32736333	PAIRED	1
null	null	HTIR27035	corium	A01	1	20	0	A01.01.020.00	tissue	corium	corium	skin	integumentary system	juvenile	female	Bovidae	Ovis aries	Hu sheep	healthy	null	null	null	null	a large-scale transcriptome atlas based on 8 * 110 self-generated RNA-seq profiles at sub-tissue resolution	mean	null	illumina	ars_ui_ramb_v2	96.63	67317745	PAIRED	1
null	null	HTIR27036	corium	A01	1	20	0	A01.01.020.00	tissue	corium	corium	skin	integumentary system	juvenile	female	Bovidae	Ovis aries	Hu sheep	healthy	null	null	null	null	a large-scale transcriptome atlas based on 8 * 110 self-generated RNA-seq profiles at sub-tissue resolution	R1	null	illumina	ars_ui_ramb_v2	97.12	45398437	PAIRED	1
null	null	HTIR27037	corium	A01	1	20	0	A01.01.020.00	tissue	corium	corium	skin	integumentary system	juvenile	female	Bovidae	Ovis aries	Hu sheep	healthy	null	null	null	null	a large-scale transcriptome atlas based on 8 * 110 self-generated RNA-seq profiles at sub-tissue resolution	R2	null	illumina	ars_ui_ramb_v2	96.14	21919308	PAIRED	1
null	null	HTIR27038	hypodermis	A01	1	30	0	A01.01.030.00	tissue	hypodermis	hypodermis	skin	integumentary system	juvenile	female	Bovidae	Ovis aries	Hu sheep	healthy	null	null	null	null	a large-scale transcriptome atlas based on 8 * 110 self-generated RNA-seq profiles at sub-tissue resolution	mean	null	illumina	ars_ui_ramb_v2	96.53	66921349	PAIRED	1
null	null	HTIR27039	hypodermis	A01	1	30	0	A01.01.030.00	tissue	hypodermis	hypodermis	skin	integumentary system	juvenile	female	Bovidae	Ovis aries	Hu sheep	healthy	null	null	null	null	a large-scale transcriptome atlas based on 8 * 110 self-generated RNA-seq profiles at sub-tissue resolution	R1	null	illumina	ars_ui_ramb_v2	96.71	42173977	PAIRED	1
null	null	HTIR27040	hypodermis	A01	1	30	0	A01.01.030.00	tissue	hypodermis	hypodermis	skin	integumentary system	juvenile	female	Bovidae	Ovis aries	Hu sheep	healthy	null	null	null	null	a large-scale transcriptome atlas based on 8 * 110 self-generated RNA-seq profiles at sub-tissue resolution	R2	null	illumina	ars_ui_ramb_v2	96.34	24747372	PAIRED	1
null	null	HTIR27041	subcutaneous fat	A01	1	30	5	A01.01.030.05	tissue	subcutaneous fat	hypodermis	skin	integumentary system	juvenile	female	Bovidae	Ovis aries	Hu sheep	healthy	null	null	null	null	a large-scale transcriptome atlas based on 8 * 110 self-generated RNA-seq profiles at sub-tissue resolution	mean	null	illumina	ars_ui_ramb_v2	96.59	49542967	PAIRED	1
null	null	HTIR27042	subcutaneous fat	A01	1	30	5	A01.01.030.05	tissue	subcutaneous fat	hypodermis	skin	integumentary system	juvenile	female	Bovidae	Ovis aries	Hu sheep	healthy	null	null	null	null	a large-scale transcriptome atlas based on 8 * 110 self-generated RNA-seq profiles at sub-tissue resolution	R1	null	illumina	ars_ui_ramb_v2	96.67	20040179	PAIRED	1
null	null	HTIR27043	subcutaneous fat	A01	1	30	5	A01.01.030.05	tissue	subcutaneous fat	hypodermis	skin	integumentary system	juvenile	female	Bovidae	Ovis aries	Hu sheep	healthy	null	null	null	null	a large-scale transcriptome atlas based on 8 * 110 self-generated RNA-seq profiles at sub-tissue resolution	R2	null	illumina	ars_ui_ramb_v2	96.51	29502788	PAIRED	1
null	null	HTIR27089	fascial extensor of forearm	A02	3	30	10	A02.03.030.10	tissue	fascial extensor of forearm	arm muscles	muscle	exercise system	juvenile	female	Bovidae	Ovis aries	Hu sheep	healthy	null	null	null	null	a large-scale transcriptome atlas based on 8 * 110 self-generated RNA-seq profiles at sub-tissue resolution	mean	null	illumina	ars_ui_ramb_v2	96.73	58712982	PAIRED	1
null	null	HTIR27090	fascial extensor of forearm	A02	3	30	10	A02.03.030.10	tissue	fascial extensor of forearm	arm muscles	muscle	exercise system	juvenile	female	Bovidae	Ovis aries	Hu sheep	healthy	null	null	null	null	a large-scale transcriptome atlas based on 8 * 110 self-generated RNA-seq profiles at sub-tissue resolution	R1	null	illumina	ars_ui_ramb_v2	97.08	37422914	PAIRED	1
null	null	HTIR27091	fascial extensor of forearm	A02	3	30	10	A02.03.030.10	tissue	fascial extensor of forearm	arm muscles	muscle	exercise system	juvenile	female	Bovidae	Ovis aries	Hu sheep	healthy	null	null	null	null	a large-scale transcriptome atlas based on 8 * 110 self-generated RNA-seq profiles at sub-tissue resolution	R2	null	illumina	ars_ui_ramb_v2	96.39	21290068	PAIRED	1
null	null	HTIR27092	biceps brachii	A02	3	30	15	A02.03.030.15	tissue	biceps brachii	arm muscles	muscle	exercise system	juvenile	female	Bovidae	Ovis aries	Hu sheep	healthy	null	null	null	null	a large-scale transcriptome atlas based on 8 * 110 self-generated RNA-seq profiles at sub-tissue resolution	mean	null	illumina	ars_ui_ramb_v2	96.74	74593083	PAIRED	1
null	null	HTIR27093	biceps brachii	A02	3	30	15	A02.03.030.15	tissue	biceps brachii	arm muscles	muscle	exercise system	juvenile	female	Bovidae	Ovis aries	Hu sheep	healthy	null	null	null	null	a large-scale transcriptome atlas based on 8 * 110 self-generated RNA-seq profiles at sub-tissue resolution	R1	null	illumina	ars_ui_ramb_v2	96.69	34887982	PAIRED	1
null	null	HTIR27094	biceps brachii	A02	3	30	15	A02.03.030.15	tissue	biceps brachii	arm muscles	muscle	exercise system	juvenile	female	Bovidae	Ovis aries	Hu sheep	healthy	null	null	null	null	a large-scale transcriptome atlas based on 8 * 110 self-generated RNA-seq profiles at sub-tissue resolution	R2	null	illumina	ars_ui_ramb_v2	96.79	39705101	PAIRED	1
null	null	HTIR27098	lateral head of triceps brachii	A02	3	30	30	A02.03.030.30	tissue	lateral head of triceps brachii	arm muscles	muscle	exercise system	juvenile	female	Bovidae	Ovis aries	Hu sheep	healthy	null	null	null	null	a large-scale transcriptome atlas based on 8 * 110 self-generated RNA-seq profiles at sub-tissue resolution	mean	null	illumina	ars_ui_ramb_v2	97.3	61827474	PAIRED	1
null	null	HTIR27099	lateral head of triceps brachii	A02	3	30	30	A02.03.030.30	tissue	lateral head of triceps brachii	arm muscles	muscle	exercise system	juvenile	female	Bovidae	Ovis aries	Hu sheep	healthy	null	null	null	null	a large-scale transcriptome atlas based on 8 * 110 self-generated RNA-seq profiles at sub-tissue resolution	R1	null	illumina	ars_ui_ramb_v2	97.65	41537475	PAIRED	1
null	null	HTIR27100	lateral head of triceps brachii	A02	3	30	30	A02.03.030.30	tissue	lateral head of triceps brachii	arm muscles	muscle	exercise system	juvenile	female	Bovidae	Ovis aries	Hu sheep	healthy	null	null	null	null	a large-scale transcriptome atlas based on 8 * 110 self-generated RNA-seq profiles at sub-tissue resolution	R2	null	illumina	ars_ui_ramb_v2	96.95	20289999	PAIRED	1
null	null	HTIR27101	radial extensor of wrist	A02	3	40	5	A02.03.040.05	tissue	radial extensor of wrist	forearm and foot muscles	muscle	exercise system	juvenile	female	Bovidae	Ovis aries	Hu sheep	healthy	null	null	null	null	a large-scale transcriptome atlas based on 8 * 110 self-generated RNA-seq profiles at sub-tissue resolution	mean	null	illumina	ars_ui_ramb_v2	96.59	78453232	PAIRED	1
null	null	HTIR27102	radial extensor of wrist	A02	3	40	5	A02.03.040.05	tissue	radial extensor of wrist	forearm and foot muscles	muscle	exercise system	juvenile	female	Bovidae	Ovis aries	Hu sheep	healthy	null	null	null	null	a large-scale transcriptome atlas based on 8 * 110 self-generated RNA-seq profiles at sub-tissue resolution	R1	null	illumina	ars_ui_ramb_v2	96.36	42956251	PAIRED	1
null	null	HTIR27103	radial extensor of wrist	A02	3	40	5	A02.03.040.05	tissue	radial extensor of wrist	forearm and foot muscles	muscle	exercise system	juvenile	female	Bovidae	Ovis aries	Hu sheep	healthy	null	null	null	null	a large-scale transcriptome atlas based on 8 * 110 self-generated RNA-seq profiles at sub-tissue resolution	R2	null	illumina	ars_ui_ramb_v2	96.83	35496981	PAIRED	1
null	null	HTIR27104	longissimus dorsi	A02	3	50	5	A02.03.050.05	tissue	longissimus dorsi	spinal muscle	muscle	exercise system	juvenile	female	Bovidae	Ovis aries	Hu sheep	healthy	null	null	null	null	a large-scale transcriptome atlas based on 8 * 110 self-generated RNA-seq profiles at sub-tissue resolution	mean	null	illumina	ars_ui_ramb_v2	96.75	68492394	PAIRED	1
null	null	HTIR27117	longissimus dorsi	A02	3	50	5	A02.03.050.05	tissue	longissimus dorsi	spinal muscle	muscle	exercise system	juvenile	female	Bovidae	Ovis aries	Hu sheep	healthy	null	null	null	null	a large-scale transcriptome atlas based on 8 * 110 self-generated RNA-seq profiles at sub-tissue resolution	R1	null	illumina	ars_ui_ramb_v2	96.83	43797123	PAIRED	1
null	null	HTIR27121	longissimus dorsi	A02	3	50	5	A02.03.050.05	tissue	longissimus dorsi	spinal muscle	muscle	exercise system	juvenile	female	Bovidae	Ovis aries	Hu sheep	healthy	null	null	null	null	a large-scale transcriptome atlas based on 8 * 110 self-generated RNA-seq profiles at sub-tissue resolution	R2	null	illumina	ars_ui_ramb_v2	96.68	24695271	PAIRED	1
null	null	HTIR27134	splenius	A02	3	50	15	A02.03.050.15	tissue	splenius	spinal muscle	muscle	exercise system	juvenile	female	Bovidae	Ovis aries	Hu sheep	healthy	null	null	null	null	a large-scale transcriptome atlas based on 8 * 110 self-generated RNA-seq profiles at sub-tissue resolution	mean	null	illumina	ars_ui_ramb_v2	96.66	89491948	PAIRED	1
null	null	HTIR27135	splenius	A02	3	50	15	A02.03.050.15	tissue	splenius	spinal muscle	muscle	exercise system	juvenile	female	Bovidae	Ovis aries	Hu sheep	healthy	null	null	null	null	a large-scale transcriptome atlas based on 8 * 110 self-generated RNA-seq profiles at sub-tissue resolution	R1	null	illumina	ars_ui_ramb_v2	96.71	41717843	PAIRED	1
null	null	HTIR27136	splenius	A02	3	50	15	A02.03.050.15	tissue	splenius	spinal muscle	muscle	exercise system	juvenile	female	Bovidae	Ovis aries	Hu sheep	healthy	null	null	null	null	a large-scale transcriptome atlas based on 8 * 110 self-generated RNA-seq profiles at sub-tissue resolution	R2	null	illumina	ars_ui_ramb_v2	96.61	47774105	PAIRED	1
null	null	HTIR27137	sternocephalicus muscle	A02	3	60	5	A02.03.060.05	tissue	sternocephalicus muscle	cervical ventral muscle	muscle	exercise system	juvenile	female	Bovidae	Ovis aries	Hu sheep	healthy	null	null	null	null	a large-scale transcriptome atlas based on 8 * 110 self-generated RNA-seq profiles at sub-tissue resolution	mean	null	illumina	ars_ui_ramb_v2	96.6	61544143	PAIRED	1
null	null	HTIR27138	sternocephalicus muscle	A02	3	60	5	A02.03.060.05	tissue	sternocephalicus muscle	cervical ventral muscle	muscle	exercise system	juvenile	female	Bovidae	Ovis aries	Hu sheep	healthy	null	null	null	null	a large-scale transcriptome atlas based on 8 * 110 self-generated RNA-seq profiles at sub-tissue resolution	R1	null	illumina	ars_ui_ramb_v2	96.73	39692784	PAIRED	1
null	null	HTIR27139	sternocephalicus muscle	A02	3	60	5	A02.03.060.05	tissue	sternocephalicus muscle	cervical ventral muscle	muscle	exercise system	juvenile	female	Bovidae	Ovis aries	Hu sheep	healthy	null	null	null	null	a large-scale transcriptome atlas based on 8 * 110 self-generated RNA-seq profiles at sub-tissue resolution	R2	null	illumina	ars_ui_ramb_v2	96.47	21851359	PAIRED	1
null	null	HTIR27140	midriff	A02	3	70	15	A02.03.070.15	tissue	midriff	chest muscle	muscle	exercise system	juvenile	female	Bovidae	Ovis aries	Hu sheep	healthy	null	null	null	null	a large-scale transcriptome atlas based on 8 * 110 self-generated RNA-seq profiles at sub-tissue resolution	mean	null	illumina	ars_ui_ramb_v2	95.92	58626159	PAIRED	1
null	null	HTIR27141	midriff	A02	3	70	15	A02.03.070.15	tissue	midriff	chest muscle	muscle	exercise system	juvenile	female	Bovidae	Ovis aries	Hu sheep	healthy	null	null	null	null	a large-scale transcriptome atlas based on 8 * 110 self-generated RNA-seq profiles at sub-tissue resolution	R1	null	illumina	ars_ui_ramb_v2	96.33	33092557	PAIRED	1
null	null	HTIR27142	midriff	A02	3	70	15	A02.03.070.15	tissue	midriff	chest muscle	muscle	exercise system	juvenile	female	Bovidae	Ovis aries	Hu sheep	healthy	null	null	null	null	a large-scale transcriptome atlas based on 8 * 110 self-generated RNA-seq profiles at sub-tissue resolution	R2	null	illumina	ars_ui_ramb_v2	95.52	25533602	PAIRED	1
null	null	HTIR27143	obliquus externus abdominis	A02	3	80	5	A02.03.080.05	tissue	obliquus externus abdominis	abdominal muscle	muscle	exercise system	juvenile	female	Bovidae	Ovis aries	Hu sheep	healthy	null	null	null	null	a large-scale transcriptome atlas based on 8 * 110 self-generated RNA-seq profiles at sub-tissue resolution	mean	null	illumina	ars_ui_ramb_v2	97.12	63244803	PAIRED	1
null	null	HTIR27144	obliquus externus abdominis	A02	3	80	5	A02.03.080.05	tissue	obliquus externus abdominis	abdominal muscle	muscle	exercise system	juvenile	female	Bovidae	Ovis aries	Hu sheep	healthy	null	null	null	null	a large-scale transcriptome atlas based on 8 * 110 self-generated RNA-seq profiles at sub-tissue resolution	R1	null	illumina	ars_ui_ramb_v2	97.53	37740080	PAIRED	1
null	null	HTIR27145	obliquus externus abdominis	A02	3	80	5	A02.03.080.05	tissue	obliquus externus abdominis	abdominal muscle	muscle	exercise system	juvenile	female	Bovidae	Ovis aries	Hu sheep	healthy	null	null	null	null	a large-scale transcriptome atlas based on 8 * 110 self-generated RNA-seq profiles at sub-tissue resolution	R2	null	illumina	ars_ui_ramb_v2	96.7	25504723	PAIRED	1
null	null	HTIR27152	masseter	A02	3	100	5	A02.03.100.05	tissue	masseter	chewing muscles	muscle	exercise system	juvenile	female	Bovidae	Ovis aries	Hu sheep	healthy	null	null	null	null	a large-scale transcriptome atlas based on 8 * 110 self-generated RNA-seq profiles at sub-tissue resolution	mean	null	illumina	ars_ui_ramb_v2	96.45	85491882	PAIRED	1
null	null	HTIR27153	masseter	A02	3	100	5	A02.03.100.05	tissue	masseter	chewing muscles	muscle	exercise system	juvenile	female	Bovidae	Ovis aries	Hu sheep	healthy	null	null	null	null	a large-scale transcriptome atlas based on 8 * 110 self-generated RNA-seq profiles at sub-tissue resolution	R1	null	illumina	ars_ui_ramb_v2	96.68	49755264	PAIRED	1
null	null	HTIR27154	masseter	A02	3	100	5	A02.03.100.05	tissue	masseter	chewing muscles	muscle	exercise system	juvenile	female	Bovidae	Ovis aries	Hu sheep	healthy	null	null	null	null	a large-scale transcriptome atlas based on 8 * 110 self-generated RNA-seq profiles at sub-tissue resolution	R2	null	illumina	ars_ui_ramb_v2	96.22	35736618	PAIRED	1
null	null	HTIR27158	middle gluteal muscle	A02	3	110	15	A02.03.110.15	tissue	middle gluteal muscle	hip muscle	muscle	exercise system	juvenile	female	Bovidae	Ovis aries	Hu sheep	healthy	null	null	null	null	a large-scale transcriptome atlas based on 8 * 110 self-generated RNA-seq profiles at sub-tissue resolution	mean	null	illumina	ars_ui_ramb_v2	96.84	65255437	PAIRED	1
null	null	HTIR27159	middle gluteal muscle	A02	3	110	15	A02.03.110.15	tissue	middle gluteal muscle	hip muscle	muscle	exercise system	juvenile	female	Bovidae	Ovis aries	Hu sheep	healthy	null	null	null	null	a large-scale transcriptome atlas based on 8 * 110 self-generated RNA-seq profiles at sub-tissue resolution	R1	null	illumina	ars_ui_ramb_v2	96.94	41184059	PAIRED	1
null	null	HTIR27160	middle gluteal muscle	A02	3	110	15	A02.03.110.15	tissue	middle gluteal muscle	hip muscle	muscle	exercise system	juvenile	female	Bovidae	Ovis aries	Hu sheep	healthy	null	null	null	null	a large-scale transcriptome atlas based on 8 * 110 self-generated RNA-seq profiles at sub-tissue resolution	R2	null	illumina	ars_ui_ramb_v2	96.75	24071378	PAIRED	1
null	null	HTIR27161	gluteus femoris biceps	A02	3	120	5	A02.03.120.05	tissue	gluteus femoris biceps	femoral muscle	muscle	exercise system	juvenile	female	Bovidae	Ovis aries	Hu sheep	healthy	null	null	null	null	a large-scale transcriptome atlas based on 8 * 110 self-generated RNA-seq profiles at sub-tissue resolution	mean	null	illumina	ars_ui_ramb_v2	96.31	72708710	PAIRED	1
null	null	HTIR27162	gluteus femoris biceps	A02	3	120	5	A02.03.120.05	tissue	gluteus femoris biceps	femoral muscle	muscle	exercise system	juvenile	female	Bovidae	Ovis aries	Hu sheep	healthy	null	null	null	null	a large-scale transcriptome atlas based on 8 * 110 self-generated RNA-seq profiles at sub-tissue resolution	R1	null	illumina	ars_ui_ramb_v2	96.52	41893472	PAIRED	1
null	null	HTIR27163	gluteus femoris biceps	A02	3	120	5	A02.03.120.05	tissue	gluteus femoris biceps	femoral muscle	muscle	exercise system	juvenile	female	Bovidae	Ovis aries	Hu sheep	healthy	null	null	null	null	a large-scale transcriptome atlas based on 8 * 110 self-generated RNA-seq profiles at sub-tissue resolution	R2	null	illumina	ars_ui_ramb_v2	96.11	30815238	PAIRED	1
null	null	HTIR27164	tensor fascia lata	A02	3	120	20	A02.03.120.20	tissue	tensor fascia lata	femoral muscle	muscle	exercise system	juvenile	female	Bovidae	Ovis aries	Hu sheep	healthy	null	null	null	null	a large-scale transcriptome atlas based on 8 * 110 self-generated RNA-seq profiles at sub-tissue resolution	mean	null	illumina	ars_ui_ramb_v2	96.39	95090465	PAIRED	1
null	null	HTIR27165	tensor fascia lata	A02	3	120	20	A02.03.120.20	tissue	tensor fascia lata	femoral muscle	muscle	exercise system	juvenile	female	Bovidae	Ovis aries	Hu sheep	healthy	null	null	null	null	a large-scale transcriptome atlas based on 8 * 110 self-generated RNA-seq profiles at sub-tissue resolution	R1	null	illumina	ars_ui_ramb_v2	96.42	45362324	PAIRED	1
null	null	HTIR27166	tensor fascia lata	A02	3	120	20	A02.03.120.20	tissue	tensor fascia lata	femoral muscle	muscle	exercise system	juvenile	female	Bovidae	Ovis aries	Hu sheep	healthy	null	null	null	null	a large-scale transcriptome atlas based on 8 * 110 self-generated RNA-seq profiles at sub-tissue resolution	R2	null	illumina	ars_ui_ramb_v2	96.36	49728141	PAIRED	1
null	null	HTIR27167	quadriceps femoris	A02	3	120	25	A02.03.120.25	tissue	quadriceps femoris	femoral muscle	muscle	exercise system	juvenile	female	Bovidae	Ovis aries	Hu sheep	healthy	null	null	null	null	a large-scale transcriptome atlas based on 8 * 110 self-generated RNA-seq profiles at sub-tissue resolution	mean	null	illumina	ars_ui_ramb_v2	96.55	75347143	PAIRED	1
null	null	HTIR27168	quadriceps femoris	A02	3	120	25	A02.03.120.25	tissue	quadriceps femoris	femoral muscle	muscle	exercise system	juvenile	female	Bovidae	Ovis aries	Hu sheep	healthy	null	null	null	null	a large-scale transcriptome atlas based on 8 * 110 self-generated RNA-seq profiles at sub-tissue resolution	R1	null	illumina	ars_ui_ramb_v2	96.66	37182282	PAIRED	1
null	null	HTIR27169	quadriceps femoris	A02	3	120	25	A02.03.120.25	tissue	quadriceps femoris	femoral muscle	muscle	exercise system	juvenile	female	Bovidae	Ovis aries	Hu sheep	healthy	null	null	null	null	a large-scale transcriptome atlas based on 8 * 110 self-generated RNA-seq profiles at sub-tissue resolution	R2	null	illumina	ars_ui_ramb_v2	96.43	38164861	PAIRED	1
null	null	HTIR27170	extensor digitorum longus	A02	3	130	15	A02.03.130.15	tissue	extensor digitorum longus	calf and hindfoot muscles	muscle	exercise system	juvenile	female	Bovidae	Ovis aries	Hu sheep	healthy	null	null	null	null	a large-scale transcriptome atlas based on 8 * 110 self-generated RNA-seq profiles at sub-tissue resolution	mean	null	illumina	ars_ui_ramb_v2	96.7	99341808	PAIRED	1
null	null	HTIR27171	extensor digitorum longus	A02	3	130	15	A02.03.130.15	tissue	extensor digitorum longus	calf and hindfoot muscles	muscle	exercise system	juvenile	female	Bovidae	Ovis aries	Hu sheep	healthy	null	null	null	null	a large-scale transcriptome atlas based on 8 * 110 self-generated RNA-seq profiles at sub-tissue resolution	R1	null	illumina	ars_ui_ramb_v2	96.74	47812182	PAIRED	1
null	null	HTIR27172	extensor digitorum longus	A02	3	130	15	A02.03.130.15	tissue	extensor digitorum longus	calf and hindfoot muscles	muscle	exercise system	juvenile	female	Bovidae	Ovis aries	Hu sheep	healthy	null	null	null	null	a large-scale transcriptome atlas based on 8 * 110 self-generated RNA-seq profiles at sub-tissue resolution	R2	null	illumina	ars_ui_ramb_v2	96.66	51529626	PAIRED	1
null	null	HTIR27173	tail muscle	A02	3	140	0	A02.03.140.00	tissue	tail muscle	tail muscle	muscle	exercise system	juvenile	female	Bovidae	Ovis aries	Hu sheep	healthy	null	null	null	null	a large-scale transcriptome atlas based on 8 * 110 self-generated RNA-seq profiles at sub-tissue resolution	mean	null	illumina	ars_ui_ramb_v2	96.83	92163789	PAIRED	1
null	null	HTIR27174	tail muscle	A02	3	140	0	A02.03.140.00	tissue	tail muscle	tail muscle	muscle	exercise system	juvenile	female	Bovidae	Ovis aries	Hu sheep	healthy	null	null	null	null	a large-scale transcriptome atlas based on 8 * 110 self-generated RNA-seq profiles at sub-tissue resolution	R1	null	illumina	ars_ui_ramb_v2	97.37	46086491	PAIRED	1
null	null	HTIR27175	tail muscle	A02	3	140	0	A02.03.140.00	tissue	tail muscle	tail muscle	muscle	exercise system	juvenile	female	Bovidae	Ovis aries	Hu sheep	healthy	null	null	null	null	a large-scale transcriptome atlas based on 8 * 110 self-generated RNA-seq profiles at sub-tissue resolution	R2	null	illumina	ars_ui_ramb_v2	96.28	46077298	PAIRED	1
null	null	HTIR27176	tail fat	A02	3	140	5	A02.03.140.05	tissue	tail fat	tail muscle	muscle	exercise system	juvenile	female	Bovidae	Ovis aries	Hu sheep	healthy	null	null	null	null	a large-scale transcriptome atlas based on 8 * 110 self-generated RNA-seq profiles at sub-tissue resolution	mean	null	illumina	ars_ui_ramb_v2	96.73	77862385	PAIRED	1
null	null	HTIR27180	tail fat	A02	3	140	5	A02.03.140.05	tissue	tail fat	tail muscle	muscle	exercise system	juvenile	female	Bovidae	Ovis aries	Hu sheep	healthy	null	null	null	null	a large-scale transcriptome atlas based on 8 * 110 self-generated RNA-seq profiles at sub-tissue resolution	R1	null	illumina	ars_ui_ramb_v2	96.82	39204219	PAIRED	1
null	null	HTIR27184	tail fat	A02	3	140	5	A02.03.140.05	tissue	tail fat	tail muscle	muscle	exercise system	juvenile	female	Bovidae	Ovis aries	Hu sheep	healthy	null	null	null	null	a large-scale transcriptome atlas based on 8 * 110 self-generated RNA-seq profiles at sub-tissue resolution	R2	null	illumina	ars_ui_ramb_v2	96.65	38658166	PAIRED	1
null	null	HTIR27188	lip	A03	1	0	0	A03.01.000.00	tissue	lip	lip	lip	digestive system	juvenile	female	Bovidae	Ovis aries	Hu sheep	healthy	null	null	null	null	a large-scale transcriptome atlas based on 8 * 110 self-generated RNA-seq profiles at sub-tissue resolution	mean	null	illumina	ars_ui_ramb_v2	96.22	61232340	PAIRED	1
null	null	HTIR27189	lip	A03	1	0	0	A03.01.000.00	tissue	lip	lip	lip	digestive system	juvenile	female	Bovidae	Ovis aries	Hu sheep	healthy	null	null	null	null	a large-scale transcriptome atlas based on 8 * 110 self-generated RNA-seq profiles at sub-tissue resolution	R1	null	illumina	ars_ui_ramb_v2	96.22	34705097	PAIRED	1
null	null	HTIR27190	lip	A03	1	0	0	A03.01.000.00	tissue	lip	lip	lip	digestive system	juvenile	female	Bovidae	Ovis aries	Hu sheep	healthy	null	null	null	null	a large-scale transcriptome atlas based on 8 * 110 self-generated RNA-seq profiles at sub-tissue resolution	R2	null	illumina	ars_ui_ramb_v2	96.22	26527243	PAIRED	1
null	null	HTIR27191	apex linguae	A03	5	10	0	A03.05.010.00	tissue	apex linguae	apex linguae	tongue	digestive system	juvenile	female	Bovidae	Ovis aries	Hu sheep	healthy	null	null	null	null	a large-scale transcriptome atlas based on 8 * 110 self-generated RNA-seq profiles at sub-tissue resolution	mean	null	illumina	ars_ui_ramb_v2	96.83	60771585	PAIRED	1
null	null	HTIR27192	apex linguae	A03	5	10	0	A03.05.010.00	tissue	apex linguae	apex linguae	tongue	digestive system	juvenile	female	Bovidae	Ovis aries	Hu sheep	healthy	null	null	null	null	a large-scale transcriptome atlas based on 8 * 110 self-generated RNA-seq profiles at sub-tissue resolution	R1	null	illumina	ars_ui_ramb_v2	96.94	30347628	PAIRED	1
null	null	HTIR27193	apex linguae	A03	5	10	0	A03.05.010.00	tissue	apex linguae	apex linguae	tongue	digestive system	juvenile	female	Bovidae	Ovis aries	Hu sheep	healthy	null	null	null	null	a large-scale transcriptome atlas based on 8 * 110 self-generated RNA-seq profiles at sub-tissue resolution	R2	null	illumina	ars_ui_ramb_v2	96.72	30423957	PAIRED	1
null	null	HTIR27194	corpus linguae	A03	5	20	0	A03.05.020.00	tissue	corpus linguae	corpus linguae	tongue	digestive system	juvenile	female	Bovidae	Ovis aries	Hu sheep	healthy	null	null	null	null	a large-scale transcriptome atlas based on 8 * 110 self-generated RNA-seq profiles at sub-tissue resolution	mean	null	illumina	ars_ui_ramb_v2	96.63	66957663	PAIRED	1
null	null	HTIR27195	corpus linguae	A03	5	20	0	A03.05.020.00	tissue	corpus linguae	corpus linguae	tongue	digestive system	juvenile	female	Bovidae	Ovis aries	Hu sheep	healthy	null	null	null	null	a large-scale transcriptome atlas based on 8 * 110 self-generated RNA-seq profiles at sub-tissue resolution	R1	null	illumina	ars_ui_ramb_v2	96.59	42040398	PAIRED	1
null	null	HTIR27196	corpus linguae	A03	5	20	0	A03.05.020.00	tissue	corpus linguae	corpus linguae	tongue	digestive system	juvenile	female	Bovidae	Ovis aries	Hu sheep	healthy	null	null	null	null	a large-scale transcriptome atlas based on 8 * 110 self-generated RNA-seq profiles at sub-tissue resolution	R2	null	illumina	ars_ui_ramb_v2	96.67	24917265	PAIRED	1
null	null	HTIR27203	cervical esophagus	A03	11	10	0	A03.11.010.00	tissue	cervical esophagus	cervical esophagus	esophagus	digestive system	juvenile	female	Bovidae	Ovis aries	Hu sheep	healthy	null	null	null	null	a large-scale transcriptome atlas based on 8 * 110 self-generated RNA-seq profiles at sub-tissue resolution	mean	null	illumina	ars_ui_ramb_v2	96.61	56468974	PAIRED	1
null	null	HTIR27204	cervical esophagus	A03	11	10	0	A03.11.010.00	tissue	cervical esophagus	cervical esophagus	esophagus	digestive system	juvenile	female	Bovidae	Ovis aries	Hu sheep	healthy	null	null	null	null	a large-scale transcriptome atlas based on 8 * 110 self-generated RNA-seq profiles at sub-tissue resolution	R1	null	illumina	ars_ui_ramb_v2	96.83	32567887	PAIRED	1
null	null	HTIR27205	cervical esophagus	A03	11	10	0	A03.11.010.00	tissue	cervical esophagus	cervical esophagus	esophagus	digestive system	juvenile	female	Bovidae	Ovis aries	Hu sheep	healthy	null	null	null	null	a large-scale transcriptome atlas based on 8 * 110 self-generated RNA-seq profiles at sub-tissue resolution	R2	null	illumina	ars_ui_ramb_v2	96.39	23901087	PAIRED	1
null	null	HTIR27206	thoracic esophagus	A03	11	20	0	A03.11.020.00	tissue	thoracic esophagus	thoracic esophagus	esophagus	digestive system	juvenile	female	Bovidae	Ovis aries	Hu sheep	healthy	null	null	null	null	a large-scale transcriptome atlas based on 8 * 110 self-generated RNA-seq profiles at sub-tissue resolution	mean	null	illumina	ars_ui_ramb_v2	96.39	59194861	PAIRED	1
null	null	HTIR27207	thoracic esophagus	A03	11	20	0	A03.11.020.00	tissue	thoracic esophagus	thoracic esophagus	esophagus	digestive system	juvenile	female	Bovidae	Ovis aries	Hu sheep	healthy	null	null	null	null	a large-scale transcriptome atlas based on 8 * 110 self-generated RNA-seq profiles at sub-tissue resolution	R1	null	illumina	ars_ui_ramb_v2	96.45	33910780	PAIRED	1
null	null	HTIR27208	thoracic esophagus	A03	11	20	0	A03.11.020.00	tissue	thoracic esophagus	thoracic esophagus	esophagus	digestive system	juvenile	female	Bovidae	Ovis aries	Hu sheep	healthy	null	null	null	null	a large-scale transcriptome atlas based on 8 * 110 self-generated RNA-seq profiles at sub-tissue resolution	R2	null	illumina	ars_ui_ramb_v2	96.33	25284081	PAIRED	1
null	null	HTIR27281	reticulum	A03	12	20	0	A03.12.020.00	tissue	reticulum	reticulum	ruminant stomach	digestive system	juvenile	female	Bovidae	Ovis aries	Hu sheep	healthy	null	null	null	null	a large-scale transcriptome atlas based on 8 * 110 self-generated RNA-seq profiles at sub-tissue resolution	mean	null	illumina	ars_ui_ramb_v2	96.45	72769054	PAIRED	1
null	null	HTIR27282	reticulum	A03	12	20	0	A03.12.020.00	tissue	reticulum	reticulum	ruminant stomach	digestive system	juvenile	female	Bovidae	Ovis aries	Hu sheep	healthy	null	null	null	null	a large-scale transcriptome atlas based on 8 * 110 self-generated RNA-seq profiles at sub-tissue resolution	R1	null	illumina	ars_ui_ramb_v2	96.43	35484624	PAIRED	1
null	null	HTIR27283	reticulum	A03	12	20	0	A03.12.020.00	tissue	reticulum	reticulum	ruminant stomach	digestive system	juvenile	female	Bovidae	Ovis aries	Hu sheep	healthy	null	null	null	null	a large-scale transcriptome atlas based on 8 * 110 self-generated RNA-seq profiles at sub-tissue resolution	R2	null	illumina	ars_ui_ramb_v2	96.47	37284430	PAIRED	1
null	null	HTIR27284	omasum	A03	12	30	0	A03.12.030.00	tissue	omasum	omasum	ruminant stomach	digestive system	juvenile	female	Bovidae	Ovis aries	Hu sheep	healthy	null	null	null	null	a large-scale transcriptome atlas based on 8 * 110 self-generated RNA-seq profiles at sub-tissue resolution	mean	null	illumina	ars_ui_ramb_v2	96.57	72735588	PAIRED	1
null	null	HTIR27285	omasum	A03	12	30	0	A03.12.030.00	tissue	omasum	omasum	ruminant stomach	digestive system	juvenile	female	Bovidae	Ovis aries	Hu sheep	healthy	null	null	null	null	a large-scale transcriptome atlas based on 8 * 110 self-generated RNA-seq profiles at sub-tissue resolution	R1	null	illumina	ars_ui_ramb_v2	96.55	46577758	PAIRED	1
null	null	HTIR27286	omasum	A03	12	30	0	A03.12.030.00	tissue	omasum	omasum	ruminant stomach	digestive system	juvenile	female	Bovidae	Ovis aries	Hu sheep	healthy	null	null	null	null	a large-scale transcriptome atlas based on 8 * 110 self-generated RNA-seq profiles at sub-tissue resolution	R2	null	illumina	ars_ui_ramb_v2	96.59	26157830	PAIRED	1
null	null	HTIR27287	abomasum	A03	12	40	0	A03.12.040.00	tissue	abomasum	abomasum	ruminant stomach	digestive system	juvenile	female	Bovidae	Ovis aries	Hu sheep	healthy	null	null	null	null	a large-scale transcriptome atlas based on 8 * 110 self-generated RNA-seq profiles at sub-tissue resolution	mean	null	illumina	ars_ui_ramb_v2	96.91	61419663	PAIRED	1
null	null	HTIR27288	abomasum	A03	12	40	0	A03.12.040.00	tissue	abomasum	abomasum	ruminant stomach	digestive system	juvenile	female	Bovidae	Ovis aries	Hu sheep	healthy	null	null	null	null	a large-scale transcriptome atlas based on 8 * 110 self-generated RNA-seq profiles at sub-tissue resolution	R1	null	illumina	ars_ui_ramb_v2	96.66	29922530	PAIRED	1
null	null	HTIR27289	abomasum	A03	12	40	0	A03.12.040.00	tissue	abomasum	abomasum	ruminant stomach	digestive system	juvenile	female	Bovidae	Ovis aries	Hu sheep	healthy	null	null	null	null	a large-scale transcriptome atlas based on 8 * 110 self-generated RNA-seq profiles at sub-tissue resolution	R2	null	illumina	ars_ui_ramb_v2	97.17	31497133	PAIRED	1
null	null	HTIR27290	duodenum	A03	14	10	0	A03.14.010.00	tissue	duodenum	duodenum	intestines	digestive system	juvenile	female	Bovidae	Ovis aries	Hu sheep	healthy	null	null	null	null	a large-scale transcriptome atlas based on 8 * 110 self-generated RNA-seq profiles at sub-tissue resolution	mean	null	illumina	ars_ui_ramb_v2	95.74	65844046	PAIRED	1
null	null	HTIR27291	duodenum	A03	14	10	0	A03.14.010.00	tissue	duodenum	duodenum	intestines	digestive system	juvenile	female	Bovidae	Ovis aries	Hu sheep	healthy	null	null	null	null	a large-scale transcriptome atlas based on 8 * 110 self-generated RNA-seq profiles at sub-tissue resolution	R1	null	illumina	ars_ui_ramb_v2	95.51	36822504	PAIRED	1
null	null	HTIR27292	duodenum	A03	14	10	0	A03.14.010.00	tissue	duodenum	duodenum	intestines	digestive system	juvenile	female	Bovidae	Ovis aries	Hu sheep	healthy	null	null	null	null	a large-scale transcriptome atlas based on 8 * 110 self-generated RNA-seq profiles at sub-tissue resolution	R2	null	illumina	ars_ui_ramb_v2	95.97	29021542	PAIRED	1
null	null	HTIR27293	jejunum	A03	14	20	0	A03.14.020.00	tissue	jejunum	jejunum	intestines	digestive system	juvenile	female	Bovidae	Ovis aries	Hu sheep	healthy	null	null	null	null	a large-scale transcriptome atlas based on 8 * 110 self-generated RNA-seq profiles at sub-tissue resolution	mean	null	illumina	ars_ui_ramb_v2	94.63	57248946	PAIRED	1
null	null	HTIR27294	jejunum	A03	14	20	0	A03.14.020.00	tissue	jejunum	jejunum	intestines	digestive system	juvenile	female	Bovidae	Ovis aries	Hu sheep	healthy	null	null	null	null	a large-scale transcriptome atlas based on 8 * 110 self-generated RNA-seq profiles at sub-tissue resolution	R1	null	illumina	ars_ui_ramb_v2	94.63	32136059	PAIRED	1
null	null	HTIR27295	jejunum	A03	14	20	0	A03.14.020.00	tissue	jejunum	jejunum	intestines	digestive system	juvenile	female	Bovidae	Ovis aries	Hu sheep	healthy	null	null	null	null	a large-scale transcriptome atlas based on 8 * 110 self-generated RNA-seq profiles at sub-tissue resolution	R2	null	illumina	ars_ui_ramb_v2	94.64	25112887	PAIRED	1
null	null	HTIR27296	ileum	A03	14	30	0	A03.14.030.00	tissue	ileum	ileum	intestines	digestive system	juvenile	female	Bovidae	Ovis aries	Hu sheep	healthy	null	null	null	null	a large-scale transcriptome atlas based on 8 * 110 self-generated RNA-seq profiles at sub-tissue resolution	mean	null	illumina	ars_ui_ramb_v2	94.21	62397138	PAIRED	1
null	null	HTIR27333	ileum	A03	14	30	0	A03.14.030.00	tissue	ileum	ileum	intestines	digestive system	juvenile	female	Bovidae	Ovis aries	Hu sheep	healthy	null	null	null	null	a large-scale transcriptome atlas based on 8 * 110 self-generated RNA-seq profiles at sub-tissue resolution	R1	null	illumina	ars_ui_ramb_v2	94.4	39187515	PAIRED	1
null	null	HTIR27334	ileum	A03	14	30	0	A03.14.030.00	tissue	ileum	ileum	intestines	digestive system	juvenile	female	Bovidae	Ovis aries	Hu sheep	healthy	null	null	null	null	a large-scale transcriptome atlas based on 8 * 110 self-generated RNA-seq profiles at sub-tissue resolution	R2	null	illumina	ars_ui_ramb_v2	94.01	23209623	PAIRED	1
null	null	HTIR27335	caecum	A03	14	40	0	A03.14.040.00	tissue	caecum	caecum	intestines	digestive system	juvenile	female	Bovidae	Ovis aries	Hu sheep	healthy	null	null	null	null	a large-scale transcriptome atlas based on 8 * 110 self-generated RNA-seq profiles at sub-tissue resolution	mean	null	illumina	ars_ui_ramb_v2	94.72	65054927	PAIRED	1
null	null	HTIR27336	caecum	A03	14	40	0	A03.14.040.00	tissue	caecum	caecum	intestines	digestive system	juvenile	female	Bovidae	Ovis aries	Hu sheep	healthy	null	null	null	null	a large-scale transcriptome atlas based on 8 * 110 self-generated RNA-seq profiles at sub-tissue resolution	R1	null	illumina	ars_ui_ramb_v2	94.59	29950561	PAIRED	1
null	null	HTIR27337	caecum	A03	14	40	0	A03.14.040.00	tissue	caecum	caecum	intestines	digestive system	juvenile	female	Bovidae	Ovis aries	Hu sheep	healthy	null	null	null	null	a large-scale transcriptome atlas based on 8 * 110 self-generated RNA-seq profiles at sub-tissue resolution	R2	null	illumina	ars_ui_ramb_v2	94.84	35104366	PAIRED	1
null	null	HTIR27338	colon	A03	14	50	0	A03.14.050.00	tissue	colon	colon	intestines	digestive system	juvenile	female	Bovidae	Ovis aries	Hu sheep	healthy	null	null	null	null	a large-scale transcriptome atlas based on 8 * 110 self-generated RNA-seq profiles at sub-tissue resolution	mean	null	illumina	ars_ui_ramb_v2	95.98	64007273	PAIRED	1
null	null	HTIR27359	colon	A03	14	50	0	A03.14.050.00	tissue	colon	colon	intestines	digestive system	juvenile	female	Bovidae	Ovis aries	Hu sheep	healthy	null	null	null	null	a large-scale transcriptome atlas based on 8 * 110 self-generated RNA-seq profiles at sub-tissue resolution	R1	null	illumina	ars_ui_ramb_v2	96.37	40498305	PAIRED	1
null	null	HTIR27360	colon	A03	14	50	0	A03.14.050.00	tissue	colon	colon	intestines	digestive system	juvenile	female	Bovidae	Ovis aries	Hu sheep	healthy	null	null	null	null	a large-scale transcriptome atlas based on 8 * 110 self-generated RNA-seq profiles at sub-tissue resolution	R2	null	illumina	ars_ui_ramb_v2	95.59	23508968	PAIRED	1
null	null	HTIR27361	rectum	A03	14	60	0	A03.14.060.00	tissue	rectum	rectum	intestines	digestive system	juvenile	female	Bovidae	Ovis aries	Hu sheep	healthy	null	null	null	null	a large-scale transcriptome atlas based on 8 * 110 self-generated RNA-seq profiles at sub-tissue resolution	mean	null	illumina	ars_ui_ramb_v2	96.02	55627573	PAIRED	1
null	null	HTIR27362	rectum	A03	14	60	0	A03.14.060.00	tissue	rectum	rectum	intestines	digestive system	juvenile	female	Bovidae	Ovis aries	Hu sheep	healthy	null	null	null	null	a large-scale transcriptome atlas based on 8 * 110 self-generated RNA-seq profiles at sub-tissue resolution	R1	null	illumina	ars_ui_ramb_v2	96.13	29652003	PAIRED	1
null	null	HTIR27363	rectum	A03	14	60	0	A03.14.060.00	tissue	rectum	rectum	intestines	digestive system	juvenile	female	Bovidae	Ovis aries	Hu sheep	healthy	null	null	null	null	a large-scale transcriptome atlas based on 8 * 110 self-generated RNA-seq profiles at sub-tissue resolution	R2	null	illumina	ars_ui_ramb_v2	95.91	25975570	PAIRED	1
null	null	HTIR27364	intestinal fat	A03	14	80	0	A03.14.080.00	tissue	intestinal fat	intestinal fat	intestines	digestive system	juvenile	female	Bovidae	Ovis aries	Hu sheep	healthy	null	null	null	null	a large-scale transcriptome atlas based on 8 * 110 self-generated RNA-seq profiles at sub-tissue resolution	mean	null	illumina	ars_ui_ramb_v2	96.78	76735146	PAIRED	1
null	null	HTIR27365	intestinal fat	A03	14	80	0	A03.14.080.00	tissue	intestinal fat	intestinal fat	intestines	digestive system	juvenile	female	Bovidae	Ovis aries	Hu sheep	healthy	null	null	null	null	a large-scale transcriptome atlas based on 8 * 110 self-generated RNA-seq profiles at sub-tissue resolution	R1	null	illumina	ars_ui_ramb_v2	96.81	38619518	PAIRED	1
null	null	HTIR27366	intestinal fat	A03	14	80	0	A03.14.080.00	tissue	intestinal fat	intestinal fat	intestines	digestive system	juvenile	female	Bovidae	Ovis aries	Hu sheep	healthy	null	null	null	null	a large-scale transcriptome atlas based on 8 * 110 self-generated RNA-seq profiles at sub-tissue resolution	R2	null	illumina	ars_ui_ramb_v2	96.74	38115628	PAIRED	1
null	null	HTIR27459	gall bladder	A03	15	20	0	A03.15.020.00	tissue	gall bladder	gall bladder	liver	digestive system	juvenile	female	Bovidae	Ovis aries	Hu sheep	healthy	null	null	null	null	a large-scale transcriptome atlas based on 8 * 110 self-generated RNA-seq profiles at sub-tissue resolution	mean	null	illumina	ars_ui_ramb_v2	96.29	59357868	PAIRED	1
null	null	HTIR27460	gall bladder	A03	15	20	0	A03.15.020.00	tissue	gall bladder	gall bladder	liver	digestive system	juvenile	female	Bovidae	Ovis aries	Hu sheep	healthy	null	null	null	null	a large-scale transcriptome atlas based on 8 * 110 self-generated RNA-seq profiles at sub-tissue resolution	R1	null	illumina	ars_ui_ramb_v2	96.31	34434373	PAIRED	1
null	null	HTIR27461	gall bladder	A03	15	20	0	A03.15.020.00	tissue	gall bladder	gall bladder	liver	digestive system	juvenile	female	Bovidae	Ovis aries	Hu sheep	healthy	null	null	null	null	a large-scale transcriptome atlas based on 8 * 110 self-generated RNA-seq profiles at sub-tissue resolution	R2	null	illumina	ars_ui_ramb_v2	96.27	24923495	PAIRED	1
null	null	HTIR27462	lobus hepatic dexter	A03	15	40	10	A03.15.040.10	tissue	lobus hepatic dexter	lobe of liver	liver	digestive system	juvenile	female	Bovidae	Ovis aries	Hu sheep	healthy	null	null	null	null	a large-scale transcriptome atlas based on 8 * 110 self-generated RNA-seq profiles at sub-tissue resolution	mean	null	illumina	ars_ui_ramb_v2	96.72	63968767	PAIRED	1
null	null	HTIR27463	lobus hepatic dexter	A03	15	40	10	A03.15.040.10	tissue	lobus hepatic dexter	lobe of liver	liver	digestive system	juvenile	female	Bovidae	Ovis aries	Hu sheep	healthy	null	null	null	null	a large-scale transcriptome atlas based on 8 * 110 self-generated RNA-seq profiles at sub-tissue resolution	R1	null	illumina	ars_ui_ramb_v2	96.66	37680618	PAIRED	1
null	null	HTIR27464	lobus hepatic dexter	A03	15	40	10	A03.15.040.10	tissue	lobus hepatic dexter	lobe of liver	liver	digestive system	juvenile	female	Bovidae	Ovis aries	Hu sheep	healthy	null	null	null	null	a large-scale transcriptome atlas based on 8 * 110 self-generated RNA-seq profiles at sub-tissue resolution	R2	null	illumina	ars_ui_ramb_v2	96.78	26288149	PAIRED	1
null	null	HTIR27465	lobus hepatic sinister	A03	15	40	15	A03.15.040.15	tissue	lobus hepatic sinister	lobe of liver	liver	digestive system	juvenile	female	Bovidae	Ovis aries	Hu sheep	healthy	null	null	null	null	a large-scale transcriptome atlas based on 8 * 110 self-generated RNA-seq profiles at sub-tissue resolution	mean	null	illumina	ars_ui_ramb_v2	96.54	64479293	PAIRED	1
null	null	HTIR27466	lobus hepatic sinister	A03	15	40	15	A03.15.040.15	tissue	lobus hepatic sinister	lobe of liver	liver	digestive system	juvenile	female	Bovidae	Ovis aries	Hu sheep	healthy	null	null	null	null	a large-scale transcriptome atlas based on 8 * 110 self-generated RNA-seq profiles at sub-tissue resolution	R1	null	illumina	ars_ui_ramb_v2	96.6	37456459	PAIRED	1
null	null	HTIR27467	lobus hepatic sinister	A03	15	40	15	A03.15.040.15	tissue	lobus hepatic sinister	lobe of liver	liver	digestive system	juvenile	female	Bovidae	Ovis aries	Hu sheep	healthy	null	null	null	null	a large-scale transcriptome atlas based on 8 * 110 self-generated RNA-seq profiles at sub-tissue resolution	R2	null	illumina	ars_ui_ramb_v2	96.48	27022834	PAIRED	1
null	null	HTIR27468	lobus quadratus hepatis	A03	15	40	20	A03.15.040.20	tissue	lobus quadratus hepatis	lobe of liver	liver	digestive system	juvenile	female	Bovidae	Ovis aries	Hu sheep	healthy	null	null	null	null	a large-scale transcriptome atlas based on 8 * 110 self-generated RNA-seq profiles at sub-tissue resolution	mean	null	illumina	ars_ui_ramb_v2	96.44	60339503	PAIRED	1
null	null	HTIR27469	lobus quadratus hepatis	A03	15	40	20	A03.15.040.20	tissue	lobus quadratus hepatis	lobe of liver	liver	digestive system	juvenile	female	Bovidae	Ovis aries	Hu sheep	healthy	null	null	null	null	a large-scale transcriptome atlas based on 8 * 110 self-generated RNA-seq profiles at sub-tissue resolution	R1	null	illumina	ars_ui_ramb_v2	96.62	30973058	PAIRED	1
null	null	HTIR27470	lobus quadratus hepatis	A03	15	40	20	A03.15.040.20	tissue	lobus quadratus hepatis	lobe of liver	liver	digestive system	juvenile	female	Bovidae	Ovis aries	Hu sheep	healthy	null	null	null	null	a large-scale transcriptome atlas based on 8 * 110 self-generated RNA-seq profiles at sub-tissue resolution	R2	null	illumina	ars_ui_ramb_v2	96.25	29366445	PAIRED	1
null	null	HTIR27471	lobus spigelii hepatis	A03	15	40	25	A03.15.040.25	tissue	lobus spigelii hepatis	lobe of liver	liver	digestive system	juvenile	female	Bovidae	Ovis aries	Hu sheep	healthy	null	null	null	null	a large-scale transcriptome atlas based on 8 * 110 self-generated RNA-seq profiles at sub-tissue resolution	mean	null	illumina	ars_ui_ramb_v2	96.67	58155434	PAIRED	1
null	null	HTIR27472	lobus spigelii hepatis	A03	15	40	25	A03.15.040.25	tissue	lobus spigelii hepatis	lobe of liver	liver	digestive system	juvenile	female	Bovidae	Ovis aries	Hu sheep	healthy	null	null	null	null	a large-scale transcriptome atlas based on 8 * 110 self-generated RNA-seq profiles at sub-tissue resolution	R1	null	illumina	ars_ui_ramb_v2	96.63	36876833	PAIRED	1
null	null	HTIR27473	lobus spigelii hepatis	A03	15	40	25	A03.15.040.25	tissue	lobus spigelii hepatis	lobe of liver	liver	digestive system	juvenile	female	Bovidae	Ovis aries	Hu sheep	healthy	null	null	null	null	a large-scale transcriptome atlas based on 8 * 110 self-generated RNA-seq profiles at sub-tissue resolution	R2	null	illumina	ars_ui_ramb_v2	96.72	21278601	PAIRED	1
null	null	HTIR27474	bile duct	A03	15	50	0	A03.15.050.00	tissue	bile duct	bile duct	liver	digestive system	juvenile	female	Bovidae	Ovis aries	Hu sheep	healthy	null	null	null	null	a large-scale transcriptome atlas based on 8 * 110 self-generated RNA-seq profiles at sub-tissue resolution	mean	null	illumina	ars_ui_ramb_v2	96.58	56608173	PAIRED	1
null	null	HTIR27475	bile duct	A03	15	50	0	A03.15.050.00	tissue	bile duct	bile duct	liver	digestive system	juvenile	female	Bovidae	Ovis aries	Hu sheep	healthy	null	null	null	null	a large-scale transcriptome atlas based on 8 * 110 self-generated RNA-seq profiles at sub-tissue resolution	R1	null	illumina	ars_ui_ramb_v2	96.63	31662903	PAIRED	1
null	null	HTIR27476	bile duct	A03	15	50	0	A03.15.050.00	tissue	bile duct	bile duct	liver	digestive system	juvenile	female	Bovidae	Ovis aries	Hu sheep	healthy	null	null	null	null	a large-scale transcriptome atlas based on 8 * 110 self-generated RNA-seq profiles at sub-tissue resolution	R2	null	illumina	ars_ui_ramb_v2	96.53	24945270	PAIRED	1
null	null	HTIR27477	laryngeal muscle	A04	3	50	0	A04.03.050.00	tissue	laryngeal muscle	laryngeal muscle	throat	respiratory system	juvenile	female	Bovidae	Ovis aries	Hu sheep	healthy	null	null	null	null	a large-scale transcriptome atlas based on 8 * 110 self-generated RNA-seq profiles at sub-tissue resolution	mean	null	illumina	ars_ui_ramb_v2	96.79	60426462	PAIRED	1
null	null	HTIR27478	laryngeal muscle	A04	3	50	0	A04.03.050.00	tissue	laryngeal muscle	laryngeal muscle	throat	respiratory system	juvenile	female	Bovidae	Ovis aries	Hu sheep	healthy	null	null	null	null	a large-scale transcriptome atlas based on 8 * 110 self-generated RNA-seq profiles at sub-tissue resolution	R1	null	illumina	ars_ui_ramb_v2	96.82	35781035	PAIRED	1
null	null	HTIR27479	laryngeal muscle	A04	3	50	0	A04.03.050.00	tissue	laryngeal muscle	laryngeal muscle	throat	respiratory system	juvenile	female	Bovidae	Ovis aries	Hu sheep	healthy	null	null	null	null	a large-scale transcriptome atlas based on 8 * 110 self-generated RNA-seq profiles at sub-tissue resolution	R2	null	illumina	ars_ui_ramb_v2	96.77	24645427	PAIRED	1
null	null	HTIR27480	laryngeal hose	A04	3	80	0	A04.03.080.00	tissue	laryngeal hose	laryngeal hose	throat	respiratory system	juvenile	female	Bovidae	Ovis aries	Hu sheep	healthy	null	null	null	null	a large-scale transcriptome atlas based on 8 * 110 self-generated RNA-seq profiles at sub-tissue resolution	mean	null	illumina	ars_ui_ramb_v2	96.29	50427647	PAIRED	1
null	null	HTIR27481	laryngeal hose	A04	3	80	0	A04.03.080.00	tissue	laryngeal hose	laryngeal hose	throat	respiratory system	juvenile	female	Bovidae	Ovis aries	Hu sheep	healthy	null	null	null	null	a large-scale transcriptome atlas based on 8 * 110 self-generated RNA-seq profiles at sub-tissue resolution	R1	null	illumina	ars_ui_ramb_v2	96.34	30068553	PAIRED	1
null	null	HTIR27482	laryngeal hose	A04	3	80	0	A04.03.080.00	tissue	laryngeal hose	laryngeal hose	throat	respiratory system	juvenile	female	Bovidae	Ovis aries	Hu sheep	healthy	null	null	null	null	a large-scale transcriptome atlas based on 8 * 110 self-generated RNA-seq profiles at sub-tissue resolution	R2	null	illumina	ars_ui_ramb_v2	96.24	20359094	PAIRED	1
null	null	HTIR27483	trachea	A04	4	0	0	A04.04.000.00	tissue	trachea	trachea	trachea	respiratory system	juvenile	female	Bovidae	Ovis aries	Hu sheep	healthy	null	null	null	null	a large-scale transcriptome atlas based on 8 * 110 self-generated RNA-seq profiles at sub-tissue resolution	mean	null	illumina	ars_ui_ramb_v2	95	61738389	PAIRED	1
null	null	HTIR27484	trachea	A04	4	0	0	A04.04.000.00	tissue	trachea	trachea	trachea	respiratory system	juvenile	female	Bovidae	Ovis aries	Hu sheep	healthy	null	null	null	null	a large-scale transcriptome atlas based on 8 * 110 self-generated RNA-seq profiles at sub-tissue resolution	R1	null	illumina	ars_ui_ramb_v2	95.11	36339252	PAIRED	1
null	null	HTIR27485	trachea	A04	4	0	0	A04.04.000.00	tissue	trachea	trachea	trachea	respiratory system	juvenile	female	Bovidae	Ovis aries	Hu sheep	healthy	null	null	null	null	a large-scale transcriptome atlas based on 8 * 110 self-generated RNA-seq profiles at sub-tissue resolution	R2	null	illumina	ars_ui_ramb_v2	94.89	25399137	PAIRED	1
null	null	HTIR27492	lobus superior pulmonis dextri	A04	6	10	0	A04.06.010.00	tissue	lobus superior pulmonis dextri	lobus superior pulmonis dextri	lung	respiratory system	juvenile	female	Bovidae	Ovis aries	Hu sheep	healthy	null	null	null	null	a large-scale transcriptome atlas based on 8 * 110 self-generated RNA-seq profiles at sub-tissue resolution	mean	null	illumina	ars_ui_ramb_v2	95.96	68455249	PAIRED	1
null	null	HTIR27493	lobus superior pulmonis dextri	A04	6	10	0	A04.06.010.00	tissue	lobus superior pulmonis dextri	lobus superior pulmonis dextri	lung	respiratory system	juvenile	female	Bovidae	Ovis aries	Hu sheep	healthy	null	null	null	null	a large-scale transcriptome atlas based on 8 * 110 self-generated RNA-seq profiles at sub-tissue resolution	R1	null	illumina	ars_ui_ramb_v2	96.16	42215892	PAIRED	1
null	null	HTIR27494	lobus superior pulmonis dextri	A04	6	10	0	A04.06.010.00	tissue	lobus superior pulmonis dextri	lobus superior pulmonis dextri	lung	respiratory system	juvenile	female	Bovidae	Ovis aries	Hu sheep	healthy	null	null	null	null	a large-scale transcriptome atlas based on 8 * 110 self-generated RNA-seq profiles at sub-tissue resolution	R2	null	illumina	ars_ui_ramb_v2	95.76	26239357	PAIRED	1
null	null	HTIR27495	lobus medius pulmonis dextri	A04	6	20	0	A04.06.020.00	tissue	lobus medius pulmonis dextri	lobus medius pulmonis dextri	lung	respiratory system	juvenile	female	Bovidae	Ovis aries	Hu sheep	healthy	null	null	null	null	a large-scale transcriptome atlas based on 8 * 110 self-generated RNA-seq profiles at sub-tissue resolution	mean	null	illumina	ars_ui_ramb_v2	95.89	64905697	PAIRED	1
null	null	HTIR27496	lobus medius pulmonis dextri	A04	6	20	0	A04.06.020.00	tissue	lobus medius pulmonis dextri	lobus medius pulmonis dextri	lung	respiratory system	juvenile	female	Bovidae	Ovis aries	Hu sheep	healthy	null	null	null	null	a large-scale transcriptome atlas based on 8 * 110 self-generated RNA-seq profiles at sub-tissue resolution	R1	null	illumina	ars_ui_ramb_v2	95.91	38232539	PAIRED	1
null	null	HTIR27497	lobus medius pulmonis dextri	A04	6	20	0	A04.06.020.00	tissue	lobus medius pulmonis dextri	lobus medius pulmonis dextri	lung	respiratory system	juvenile	female	Bovidae	Ovis aries	Hu sheep	healthy	null	null	null	null	a large-scale transcriptome atlas based on 8 * 110 self-generated RNA-seq profiles at sub-tissue resolution	R2	null	illumina	ars_ui_ramb_v2	95.88	26673158	PAIRED	1
null	null	HTIR27498	lobus inferior pulmonis dextri	A04	6	30	0	A04.06.030.00	tissue	lobus inferior pulmonis dextri	lobus inferior pulmonis dextri	lung	respiratory system	juvenile	female	Bovidae	Ovis aries	Hu sheep	healthy	null	null	null	null	a large-scale transcriptome atlas based on 8 * 110 self-generated RNA-seq profiles at sub-tissue resolution	mean	null	illumina	ars_ui_ramb_v2	95.88	65427091	PAIRED	1
null	null	HTIR27499	lobus inferior pulmonis dextri	A04	6	30	0	A04.06.030.00	tissue	lobus inferior pulmonis dextri	lobus inferior pulmonis dextri	lung	respiratory system	juvenile	female	Bovidae	Ovis aries	Hu sheep	healthy	null	null	null	null	a large-scale transcriptome atlas based on 8 * 110 self-generated RNA-seq profiles at sub-tissue resolution	R1	null	illumina	ars_ui_ramb_v2	96.01	35061684	PAIRED	1
null	null	HTIR27500	lobus inferior pulmonis dextri	A04	6	30	0	A04.06.030.00	tissue	lobus inferior pulmonis dextri	lobus inferior pulmonis dextri	lung	respiratory system	juvenile	female	Bovidae	Ovis aries	Hu sheep	healthy	null	null	null	null	a large-scale transcriptome atlas based on 8 * 110 self-generated RNA-seq profiles at sub-tissue resolution	R2	null	illumina	ars_ui_ramb_v2	95.75	30365407	PAIRED	1
null	null	HTIR27501	auxiliary lobe	A04	6	70	0	A04.06.070.00	tissue	auxiliary lobe	auxiliary lobe	lung	respiratory system	juvenile	female	Bovidae	Ovis aries	Hu sheep	healthy	null	null	null	null	a large-scale transcriptome atlas based on 8 * 110 self-generated RNA-seq profiles at sub-tissue resolution	mean	null	illumina	ars_ui_ramb_v2	95.7	57700141	PAIRED	1
null	null	HTIR27502	auxiliary lobe	A04	6	70	0	A04.06.070.00	tissue	auxiliary lobe	auxiliary lobe	lung	respiratory system	juvenile	female	Bovidae	Ovis aries	Hu sheep	healthy	null	null	null	null	a large-scale transcriptome atlas based on 8 * 110 self-generated RNA-seq profiles at sub-tissue resolution	R1	null	illumina	ars_ui_ramb_v2	95.7	34350703	PAIRED	1
null	null	HTIR27503	auxiliary lobe	A04	6	70	0	A04.06.070.00	tissue	auxiliary lobe	auxiliary lobe	lung	respiratory system	juvenile	female	Bovidae	Ovis aries	Hu sheep	healthy	null	null	null	null	a large-scale transcriptome atlas based on 8 * 110 self-generated RNA-seq profiles at sub-tissue resolution	R2	null	illumina	ars_ui_ramb_v2	95.71	23349438	PAIRED	1
null	null	HTIR27504	renal fat sac	A05	1	10	0	A05.01.010.00	tissue	renal fat sac	renal fat sac	kidney	urinary system	juvenile	female	Bovidae	Ovis aries	Hu sheep	healthy	null	null	null	null	a large-scale transcriptome atlas based on 8 * 110 self-generated RNA-seq profiles at sub-tissue resolution	mean	null	illumina	ars_ui_ramb_v2	96.72	55946564	PAIRED	1
null	null	HTIR27508	renal fat sac	A05	1	10	0	A05.01.010.00	tissue	renal fat sac	renal fat sac	kidney	urinary system	juvenile	female	Bovidae	Ovis aries	Hu sheep	healthy	null	null	null	null	a large-scale transcriptome atlas based on 8 * 110 self-generated RNA-seq profiles at sub-tissue resolution	R1	null	illumina	ars_ui_ramb_v2	96.83	34026499	PAIRED	1
null	null	HTIR27512	renal fat sac	A05	1	10	0	A05.01.010.00	tissue	renal fat sac	renal fat sac	kidney	urinary system	juvenile	female	Bovidae	Ovis aries	Hu sheep	healthy	null	null	null	null	a large-scale transcriptome atlas based on 8 * 110 self-generated RNA-seq profiles at sub-tissue resolution	R2	null	illumina	ars_ui_ramb_v2	96.6	21920065	PAIRED	1
null	null	HTIR27516	renal cortex	A05	1	50	0	A05.01.050.00	tissue	renal cortex	renal cortex	kidney	urinary system	juvenile	female	Bovidae	Ovis aries	Hu sheep	healthy	null	null	null	null	a large-scale transcriptome atlas based on 8 * 110 self-generated RNA-seq profiles at sub-tissue resolution	mean	null	illumina	ars_ui_ramb_v2	96.5	96715746	PAIRED	1
null	null	HTIR27517	renal cortex	A05	1	50	0	A05.01.050.00	tissue	renal cortex	renal cortex	kidney	urinary system	juvenile	female	Bovidae	Ovis aries	Hu sheep	healthy	null	null	null	null	a large-scale transcriptome atlas based on 8 * 110 self-generated RNA-seq profiles at sub-tissue resolution	R1	null	illumina	ars_ui_ramb_v2	96.58	40520078	PAIRED	1
null	null	HTIR27518	renal cortex	A05	1	50	0	A05.01.050.00	tissue	renal cortex	renal cortex	kidney	urinary system	juvenile	female	Bovidae	Ovis aries	Hu sheep	healthy	null	null	null	null	a large-scale transcriptome atlas based on 8 * 110 self-generated RNA-seq profiles at sub-tissue resolution	R2	null	illumina	ars_ui_ramb_v2	96.43	56195668	PAIRED	1
null	null	HTIR27519	renal medulla	A05	1	60	0	A05.01.060.00	tissue	renal medulla	renal medulla	kidney	urinary system	juvenile	female	Bovidae	Ovis aries	Hu sheep	healthy	null	null	null	null	a large-scale transcriptome atlas based on 8 * 110 self-generated RNA-seq profiles at sub-tissue resolution	mean	null	illumina	ars_ui_ramb_v2	96.61	21542545	PAIRED	1
null	null	HTIR27520	renal medulla	A05	1	60	0	A05.01.060.00	tissue	renal medulla	renal medulla	kidney	urinary system	juvenile	female	Bovidae	Ovis aries	Hu sheep	healthy	null	null	null	null	a large-scale transcriptome atlas based on 8 * 110 self-generated RNA-seq profiles at sub-tissue resolution	R1	null	illumina	ars_ui_ramb_v2	96.92	18374327	PAIRED	1
null	null	HTIR27521	renal medulla	A05	1	60	0	A05.01.060.00	tissue	renal medulla	renal medulla	kidney	urinary system	juvenile	female	Bovidae	Ovis aries	Hu sheep	healthy	null	null	null	null	a large-scale transcriptome atlas based on 8 * 110 self-generated RNA-seq profiles at sub-tissue resolution	R2	null	illumina	ars_ui_ramb_v2	96.3	3168218	PAIRED	1
null	null	HTIR27522	ureter	A05	2	10	0	A05.02.010.00	tissue	ureter	ureter	ureter	urinary system	juvenile	female	Bovidae	Ovis aries	Hu sheep	healthy	null	null	null	null	a large-scale transcriptome atlas based on 8 * 110 self-generated RNA-seq profiles at sub-tissue resolution	mean	null	illumina	ars_ui_ramb_v2	96.27	80256485	PAIRED	1
null	null	HTIR27523	ureter	A05	2	10	0	A05.02.010.00	tissue	ureter	ureter	ureter	urinary system	juvenile	female	Bovidae	Ovis aries	Hu sheep	healthy	null	null	null	null	a large-scale transcriptome atlas based on 8 * 110 self-generated RNA-seq profiles at sub-tissue resolution	R1	null	illumina	ars_ui_ramb_v2	96.29	39678066	PAIRED	1
null	null	HTIR27524	ureter	A05	2	10	0	A05.02.010.00	tissue	ureter	ureter	ureter	urinary system	juvenile	female	Bovidae	Ovis aries	Hu sheep	healthy	null	null	null	null	a large-scale transcriptome atlas based on 8 * 110 self-generated RNA-seq profiles at sub-tissue resolution	R2	null	illumina	ars_ui_ramb_v2	96.24	40578419	PAIRED	1
null	null	HTIR27525	bladder	A05	3	0	0	A05.03.000.00	tissue	bladder	bladder	bladder	urinary system	juvenile	female	Bovidae	Ovis aries	Hu sheep	healthy	null	null	null	null	a large-scale transcriptome atlas based on 8 * 110 self-generated RNA-seq profiles at sub-tissue resolution	mean	null	illumina	ars_ui_ramb_v2	93.68	64951788	PAIRED	1
null	null	HTIR27526	bladder	A05	3	0	0	A05.03.000.00	tissue	bladder	bladder	bladder	urinary system	juvenile	female	Bovidae	Ovis aries	Hu sheep	healthy	null	null	null	null	a large-scale transcriptome atlas based on 8 * 110 self-generated RNA-seq profiles at sub-tissue resolution	R1	null	illumina	ars_ui_ramb_v2	93.99	37700413	PAIRED	1
null	null	HTIR27527	bladder	A05	3	0	0	A05.03.000.00	tissue	bladder	bladder	bladder	urinary system	juvenile	female	Bovidae	Ovis aries	Hu sheep	healthy	null	null	null	null	a large-scale transcriptome atlas based on 8 * 110 self-generated RNA-seq profiles at sub-tissue resolution	R2	null	illumina	ars_ui_ramb_v2	93.37	27251375	PAIRED	1
null	null	HTIR27528	urethra	A05	4	0	0	A05.04.000.00	tissue	urethra	urethra	urethra	urinary system	juvenile	female	Bovidae	Ovis aries	Hu sheep	healthy	null	null	null	null	a large-scale transcriptome atlas based on 8 * 110 self-generated RNA-seq profiles at sub-tissue resolution	mean	null	illumina	ars_ui_ramb_v2	91.95	66031939	PAIRED	1
null	null	HTIR27529	urethra	A05	4	0	0	A05.04.000.00	tissue	urethra	urethra	urethra	urinary system	juvenile	female	Bovidae	Ovis aries	Hu sheep	healthy	null	null	null	null	a large-scale transcriptome atlas based on 8 * 110 self-generated RNA-seq profiles at sub-tissue resolution	R1	null	illumina	ars_ui_ramb_v2	92.17	42152457	PAIRED	1
null	null	HTIR27530	urethra	A05	4	0	0	A05.04.000.00	tissue	urethra	urethra	urethra	urinary system	juvenile	female	Bovidae	Ovis aries	Hu sheep	healthy	null	null	null	null	a large-scale transcriptome atlas based on 8 * 110 self-generated RNA-seq profiles at sub-tissue resolution	R2	null	illumina	ars_ui_ramb_v2	91.74	23879482	PAIRED	1
null	null	HTIR27531	ovary	A06	1	0	0	A06.01.000.00	tissue	ovary	ovary	ovary	reproductive system	juvenile	female	Bovidae	Ovis aries	Hu sheep	healthy	null	null	null	null	a large-scale transcriptome atlas based on 8 * 110 self-generated RNA-seq profiles at sub-tissue resolution	mean	null	illumina	ars_ui_ramb_v2	96.92	51812895	PAIRED	1
null	null	HTIR27546	ovary	A06	1	0	0	A06.01.000.00	tissue	ovary	ovary	ovary	reproductive system	juvenile	female	Bovidae	Ovis aries	Hu sheep	healthy	null	null	null	null	a large-scale transcriptome atlas based on 8 * 110 self-generated RNA-seq profiles at sub-tissue resolution	R1	null	illumina	ars_ui_ramb_v2	97.03	31769977	PAIRED	1
null	null	HTIR27549	ovary	A06	1	0	0	A06.01.000.00	tissue	ovary	ovary	ovary	reproductive system	juvenile	female	Bovidae	Ovis aries	Hu sheep	healthy	null	null	null	null	a large-scale transcriptome atlas based on 8 * 110 self-generated RNA-seq profiles at sub-tissue resolution	R2	null	illumina	ars_ui_ramb_v2	96.81	20042918	PAIRED	1
null	null	HTIR27552	oviduct	A06	2	10	5	A06.02.010.05	tissue	oviduct	oviduct	oviduct	reproductive system	juvenile	female	Bovidae	Ovis aries	Hu sheep	healthy	null	null	null	null	a large-scale transcriptome atlas based on 8 * 110 self-generated RNA-seq profiles at sub-tissue resolution	mean	null	illumina	ars_ui_ramb_v2	95.06	79263107	PAIRED	1
null	null	HTIR27553	oviduct	A06	2	10	5	A06.02.010.05	tissue	oviduct	oviduct	oviduct	reproductive system	juvenile	female	Bovidae	Ovis aries	Hu sheep	healthy	null	null	null	null	a large-scale transcriptome atlas based on 8 * 110 self-generated RNA-seq profiles at sub-tissue resolution	R1	null	illumina	ars_ui_ramb_v2	96.2	41053666	PAIRED	1
null	null	HTIR27554	oviduct	A06	2	10	5	A06.02.010.05	tissue	oviduct	oviduct	oviduct	reproductive system	juvenile	female	Bovidae	Ovis aries	Hu sheep	healthy	null	null	null	null	a large-scale transcriptome atlas based on 8 * 110 self-generated RNA-seq profiles at sub-tissue resolution	R2	null	illumina	ars_ui_ramb_v2	93.93	38209441	PAIRED	1
null	null	HTIR27558	uterine caruncle	A06	3	10	5	A06.03.010.05	tissue	uterine caruncle	uterine horn	uterus	reproductive system	juvenile	female	Bovidae	Ovis aries	Hu sheep	healthy	null	null	null	null	a large-scale transcriptome atlas based on 8 * 110 self-generated RNA-seq profiles at sub-tissue resolution	mean	null	illumina	ars_ui_ramb_v2	96.81	66262229	PAIRED	1
null	null	HTIR27559	uterine caruncle	A06	3	10	5	A06.03.010.05	tissue	uterine caruncle	uterine horn	uterus	reproductive system	juvenile	female	Bovidae	Ovis aries	Hu sheep	healthy	null	null	null	null	a large-scale transcriptome atlas based on 8 * 110 self-generated RNA-seq profiles at sub-tissue resolution	R1	null	illumina	ars_ui_ramb_v2	96.98	41758190	PAIRED	1
null	null	HTIR27560	uterine caruncle	A06	3	10	5	A06.03.010.05	tissue	uterine caruncle	uterine horn	uterus	reproductive system	juvenile	female	Bovidae	Ovis aries	Hu sheep	healthy	null	null	null	null	a large-scale transcriptome atlas based on 8 * 110 self-generated RNA-seq profiles at sub-tissue resolution	R2	null	illumina	ars_ui_ramb_v2	96.63	24504039	PAIRED	1
null	null	HTIR27561	cervix top	A06	3	20	5	A06.03.020.05	tissue	cervix top	uterine cervix	uterus	reproductive system	juvenile	female	Bovidae	Ovis aries	Hu sheep	healthy	null	null	null	null	a large-scale transcriptome atlas based on 8 * 110 self-generated RNA-seq profiles at sub-tissue resolution	mean	null	illumina	ars_ui_ramb_v2	96.82	65024170	PAIRED	1
null	null	HTIR27562	cervix top	A06	3	20	5	A06.03.020.05	tissue	cervix top	uterine cervix	uterus	reproductive system	juvenile	female	Bovidae	Ovis aries	Hu sheep	healthy	null	null	null	null	a large-scale transcriptome atlas based on 8 * 110 self-generated RNA-seq profiles at sub-tissue resolution	R1	null	illumina	ars_ui_ramb_v2	97.2	41615271	PAIRED	1
null	null	HTIR27563	cervix top	A06	3	20	5	A06.03.020.05	tissue	cervix top	uterine cervix	uterus	reproductive system	juvenile	female	Bovidae	Ovis aries	Hu sheep	healthy	null	null	null	null	a large-scale transcriptome atlas based on 8 * 110 self-generated RNA-seq profiles at sub-tissue resolution	R2	null	illumina	ars_ui_ramb_v2	96.44	23408899	PAIRED	1
null	null	HTIR27564	cervix bottom	A06	3	20	10	A06.03.020.10	tissue	cervix bottom	uterine cervix	uterus	reproductive system	juvenile	female	Bovidae	Ovis aries	Hu sheep	healthy	null	null	null	null	a large-scale transcriptome atlas based on 8 * 110 self-generated RNA-seq profiles at sub-tissue resolution	mean	null	illumina	ars_ui_ramb_v2	96.94	84962340	PAIRED	1
null	null	HTIR27565	cervix bottom	A06	3	20	10	A06.03.020.10	tissue	cervix bottom	uterine cervix	uterus	reproductive system	juvenile	female	Bovidae	Ovis aries	Hu sheep	healthy	null	null	null	null	a large-scale transcriptome atlas based on 8 * 110 self-generated RNA-seq profiles at sub-tissue resolution	R1	null	illumina	ars_ui_ramb_v2	97.22	43479959	PAIRED	1
null	null	HTIR27566	cervix bottom	A06	3	20	10	A06.03.020.10	tissue	cervix bottom	uterine cervix	uterus	reproductive system	juvenile	female	Bovidae	Ovis aries	Hu sheep	healthy	null	null	null	null	a large-scale transcriptome atlas based on 8 * 110 self-generated RNA-seq profiles at sub-tissue resolution	R2	null	illumina	ars_ui_ramb_v2	96.65	41482381	PAIRED	1
null	null	HTIR27588	left atrium	A07	1	10	0	A07.01.010.00	tissue	left atrium	left atrium	heart	circulatory system	juvenile	female	Bovidae	Ovis aries	Hu sheep	healthy	null	null	null	null	a large-scale transcriptome atlas based on 8 * 110 self-generated RNA-seq profiles at sub-tissue resolution	mean	null	illumina	ars_ui_ramb_v2	96.89	67891256	PAIRED	1
null	null	HTIR27589	left atrium	A07	1	10	0	A07.01.010.00	tissue	left atrium	left atrium	heart	circulatory system	juvenile	female	Bovidae	Ovis aries	Hu sheep	healthy	null	null	null	null	a large-scale transcriptome atlas based on 8 * 110 self-generated RNA-seq profiles at sub-tissue resolution	R1	null	illumina	ars_ui_ramb_v2	97.06	37892840	PAIRED	1
null	null	HTIR27590	left atrium	A07	1	10	0	A07.01.010.00	tissue	left atrium	left atrium	heart	circulatory system	juvenile	female	Bovidae	Ovis aries	Hu sheep	healthy	null	null	null	null	a large-scale transcriptome atlas based on 8 * 110 self-generated RNA-seq profiles at sub-tissue resolution	R2	null	illumina	ars_ui_ramb_v2	96.72	29998416	PAIRED	1
null	null	HTIR27591	right atrium	A07	1	20	0	A07.01.020.00	tissue	right atrium	right atrium	heart	circulatory system	juvenile	female	Bovidae	Ovis aries	Hu sheep	healthy	null	null	null	null	a large-scale transcriptome atlas based on 8 * 110 self-generated RNA-seq profiles at sub-tissue resolution	mean	null	illumina	ars_ui_ramb_v2	96.5	50058010	PAIRED	1
null	null	HTIR27592	right atrium	A07	1	20	0	A07.01.020.00	tissue	right atrium	right atrium	heart	circulatory system	juvenile	female	Bovidae	Ovis aries	Hu sheep	healthy	null	null	null	null	a large-scale transcriptome atlas based on 8 * 110 self-generated RNA-seq profiles at sub-tissue resolution	R1	null	illumina	ars_ui_ramb_v2	96.88	29466945	PAIRED	1
null	null	HTIR27593	right atrium	A07	1	20	0	A07.01.020.00	tissue	right atrium	right atrium	heart	circulatory system	juvenile	female	Bovidae	Ovis aries	Hu sheep	healthy	null	null	null	null	a large-scale transcriptome atlas based on 8 * 110 self-generated RNA-seq profiles at sub-tissue resolution	R2	null	illumina	ars_ui_ramb_v2	96.11	20591065	PAIRED	1
null	null	HTIR27600	pulmonary artery	A07	2	40	0	A07.02.040.00	tissue	pulmonary artery	pulmonary artery	vessel	circulatory system	juvenile	female	Bovidae	Ovis aries	Hu sheep	healthy	null	null	null	null	a large-scale transcriptome atlas based on 8 * 110 self-generated RNA-seq profiles at sub-tissue resolution	mean	null	illumina	ars_ui_ramb_v2	96.72	60181942	PAIRED	1
null	null	HTIR27601	pulmonary artery	A07	2	40	0	A07.02.040.00	tissue	pulmonary artery	pulmonary artery	vessel	circulatory system	juvenile	female	Bovidae	Ovis aries	Hu sheep	healthy	null	null	null	null	a large-scale transcriptome atlas based on 8 * 110 self-generated RNA-seq profiles at sub-tissue resolution	R1	null	illumina	ars_ui_ramb_v2	97.19	38812190	PAIRED	1
null	null	HTIR27602	pulmonary artery	A07	2	40	0	A07.02.040.00	tissue	pulmonary artery	pulmonary artery	vessel	circulatory system	juvenile	female	Bovidae	Ovis aries	Hu sheep	healthy	null	null	null	null	a large-scale transcriptome atlas based on 8 * 110 self-generated RNA-seq profiles at sub-tissue resolution	R2	null	illumina	ars_ui_ramb_v2	96.25	21369752	PAIRED	1
null	null	HTIR27603	pulmonary vein	A07	2	50	0	A07.02.050.00	tissue	pulmonary vein	pulmonary vein	vessel	circulatory system	juvenile	female	Bovidae	Ovis aries	Hu sheep	healthy	null	null	null	null	a large-scale transcriptome atlas based on 8 * 110 self-generated RNA-seq profiles at sub-tissue resolution	mean	null	illumina	ars_ui_ramb_v2	96.82	55029045	PAIRED	1
null	null	HTIR27604	pulmonary vein	A07	2	50	0	A07.02.050.00	tissue	pulmonary vein	pulmonary vein	vessel	circulatory system	juvenile	female	Bovidae	Ovis aries	Hu sheep	healthy	null	null	null	null	a large-scale transcriptome atlas based on 8 * 110 self-generated RNA-seq profiles at sub-tissue resolution	R1	null	illumina	ars_ui_ramb_v2	97.03	34494035	PAIRED	1
null	null	HTIR27605	pulmonary vein	A07	2	50	0	A07.02.050.00	tissue	pulmonary vein	pulmonary vein	vessel	circulatory system	juvenile	female	Bovidae	Ovis aries	Hu sheep	healthy	null	null	null	null	a large-scale transcriptome atlas based on 8 * 110 self-generated RNA-seq profiles at sub-tissue resolution	R2	null	illumina	ars_ui_ramb_v2	96.61	20535010	PAIRED	1
null	null	HTIR27609	vena cava	A07	2	80	0	A07.02.080.00	tissue	vena cava	vena cava	vessel	circulatory system	juvenile	female	Bovidae	Ovis aries	Hu sheep	healthy	null	null	null	null	a large-scale transcriptome atlas based on 8 * 110 self-generated RNA-seq profiles at sub-tissue resolution	mean	null	illumina	ars_ui_ramb_v2	96.61	66617128	PAIRED	1
null	null	HTIR27610	vena cava	A07	2	80	0	A07.02.080.00	tissue	vena cava	vena cava	vessel	circulatory system	juvenile	female	Bovidae	Ovis aries	Hu sheep	healthy	null	null	null	null	a large-scale transcriptome atlas based on 8 * 110 self-generated RNA-seq profiles at sub-tissue resolution	R1	null	illumina	ars_ui_ramb_v2	96.84	36456594	PAIRED	1
null	null	HTIR27611	vena cava	A07	2	80	0	A07.02.080.00	tissue	vena cava	vena cava	vessel	circulatory system	juvenile	female	Bovidae	Ovis aries	Hu sheep	healthy	null	null	null	null	a large-scale transcriptome atlas based on 8 * 110 self-generated RNA-seq profiles at sub-tissue resolution	R2	null	illumina	ars_ui_ramb_v2	96.37	30160534	PAIRED	1
null	null	HTIR27612	blood	A07	3	0	0	A07.03.000.00	tissue	blood	blood	blood	circulatory system	juvenile	female	Bovidae	Ovis aries	Hu sheep	healthy	null	null	null	null	a large-scale transcriptome atlas based on 8 * 110 self-generated RNA-seq profiles at sub-tissue resolution	mean	null	illumina	ars_ui_ramb_v2	91.72	83905648	PAIRED	1
null	null	HTIR27628	blood	A07	3	0	0	A07.03.000.00	tissue	blood	blood	blood	circulatory system	juvenile	female	Bovidae	Ovis aries	Hu sheep	healthy	null	null	null	null	a large-scale transcriptome atlas based on 8 * 110 self-generated RNA-seq profiles at sub-tissue resolution	R1	null	illumina	ars_ui_ramb_v2	92.15	42731659	PAIRED	1
null	null	HTIR27629	blood	A07	3	0	0	A07.03.000.00	tissue	blood	blood	blood	circulatory system	juvenile	female	Bovidae	Ovis aries	Hu sheep	healthy	null	null	null	null	a large-scale transcriptome atlas based on 8 * 110 self-generated RNA-seq profiles at sub-tissue resolution	R2	null	illumina	ars_ui_ramb_v2	91.3	41173989	PAIRED	1
null	null	HTIR27631	white pulp	A08	4	10	0	A08.04.010.00	tissue	white pulp	white pulp	spleen	immune system	juvenile	female	Bovidae	Ovis aries	Hu sheep	healthy	null	null	null	null	a large-scale transcriptome atlas based on 8 * 110 self-generated RNA-seq profiles at sub-tissue resolution	mean	null	illumina	ars_ui_ramb_v2	92.78	59702538	PAIRED	1
null	null	HTIR27632	white pulp	A08	4	10	0	A08.04.010.00	tissue	white pulp	white pulp	spleen	immune system	juvenile	female	Bovidae	Ovis aries	Hu sheep	healthy	null	null	null	null	a large-scale transcriptome atlas based on 8 * 110 self-generated RNA-seq profiles at sub-tissue resolution	R1	null	illumina	ars_ui_ramb_v2	92.91	36474002	PAIRED	1
null	null	HTIR27633	white pulp	A08	4	10	0	A08.04.010.00	tissue	white pulp	white pulp	spleen	immune system	juvenile	female	Bovidae	Ovis aries	Hu sheep	healthy	null	null	null	null	a large-scale transcriptome atlas based on 8 * 110 self-generated RNA-seq profiles at sub-tissue resolution	R2	null	illumina	ars_ui_ramb_v2	92.66	23228536	PAIRED	1
null	null	HTIR27634	red pulp	A08	4	20	0	A08.04.020.00	tissue	red pulp	red pulp	spleen	immune system	juvenile	female	Bovidae	Ovis aries	Hu sheep	healthy	null	null	null	null	a large-scale transcriptome atlas based on 8 * 110 self-generated RNA-seq profiles at sub-tissue resolution	mean	null	illumina	ars_ui_ramb_v2	91.94	62030922	PAIRED	1
null	null	HTIR27635	red pulp	A08	4	20	0	A08.04.020.00	tissue	red pulp	red pulp	spleen	immune system	juvenile	female	Bovidae	Ovis aries	Hu sheep	healthy	null	null	null	null	a large-scale transcriptome atlas based on 8 * 110 self-generated RNA-seq profiles at sub-tissue resolution	R1	null	illumina	ars_ui_ramb_v2	91.9	36654920	PAIRED	1
null	null	HTIR27636	red pulp	A08	4	20	0	A08.04.020.00	tissue	red pulp	red pulp	spleen	immune system	juvenile	female	Bovidae	Ovis aries	Hu sheep	healthy	null	null	null	null	a large-scale transcriptome atlas based on 8 * 110 self-generated RNA-seq profiles at sub-tissue resolution	R2	null	illumina	ars_ui_ramb_v2	91.98	25376002	PAIRED	1
null	null	HTIR27637	thymus	A08	5	0	0	A08.05.000.00	tissue	thymus	thymus	thymus	immune system	juvenile	female	Bovidae	Ovis aries	Hu sheep	healthy	null	null	null	null	a large-scale transcriptome atlas based on 8 * 110 self-generated RNA-seq profiles at sub-tissue resolution	mean	null	illumina	ars_ui_ramb_v2	95.8	55714784	PAIRED	1
null	null	HTIR27638	thymus	A08	5	0	0	A08.05.000.00	tissue	thymus	thymus	thymus	immune system	juvenile	female	Bovidae	Ovis aries	Hu sheep	healthy	null	null	null	null	a large-scale transcriptome atlas based on 8 * 110 self-generated RNA-seq profiles at sub-tissue resolution	R1	null	illumina	ars_ui_ramb_v2	95.89	32053167	PAIRED	1
null	null	HTIR27639	thymus	A08	5	0	0	A08.05.000.00	tissue	thymus	thymus	thymus	immune system	juvenile	female	Bovidae	Ovis aries	Hu sheep	healthy	null	null	null	null	a large-scale transcriptome atlas based on 8 * 110 self-generated RNA-seq profiles at sub-tissue resolution	R2	null	illumina	ars_ui_ramb_v2	95.7	23661617	PAIRED	1
null	null	HTIR27640	mandibular lymph node	A08	6	10	0	A08.06.010.00	tissue	mandibular lymph node	mandibular lymph node	lymph node	immune system	juvenile	female	Bovidae	Ovis aries	Hu sheep	healthy	null	null	null	null	a large-scale transcriptome atlas based on 8 * 110 self-generated RNA-seq profiles at sub-tissue resolution	mean	null	illumina	ars_ui_ramb_v2	94.95	57812203	PAIRED	1
null	null	HTIR27641	mandibular lymph node	A08	6	10	0	A08.06.010.00	tissue	mandibular lymph node	mandibular lymph node	lymph node	immune system	juvenile	female	Bovidae	Ovis aries	Hu sheep	healthy	null	null	null	null	a large-scale transcriptome atlas based on 8 * 110 self-generated RNA-seq profiles at sub-tissue resolution	R1	null	illumina	ars_ui_ramb_v2	94.96	35171418	PAIRED	1
null	null	HTIR27642	mandibular lymph node	A08	6	10	0	A08.06.010.00	tissue	mandibular lymph node	mandibular lymph node	lymph node	immune system	juvenile	female	Bovidae	Ovis aries	Hu sheep	healthy	null	null	null	null	a large-scale transcriptome atlas based on 8 * 110 self-generated RNA-seq profiles at sub-tissue resolution	R2	null	illumina	ars_ui_ramb_v2	94.95	22640785	PAIRED	1
null	null	HTIR27643	mesenteric lymph node	A08	6	130	0	A08.06.130.00	tissue	mesenteric lymph node	mesenteric lymph node	lymph node	immune system	juvenile	female	Bovidae	Ovis aries	Hu sheep	healthy	null	null	null	null	a large-scale transcriptome atlas based on 8 * 110 self-generated RNA-seq profiles at sub-tissue resolution	mean	null	illumina	ars_ui_ramb_v2	94.1	60089237	PAIRED	1
null	null	HTIR27644	mesenteric lymph node	A08	6	130	0	A08.06.130.00	tissue	mesenteric lymph node	mesenteric lymph node	lymph node	immune system	juvenile	female	Bovidae	Ovis aries	Hu sheep	healthy	null	null	null	null	a large-scale transcriptome atlas based on 8 * 110 self-generated RNA-seq profiles at sub-tissue resolution	R1	null	illumina	ars_ui_ramb_v2	94.14	31379399	PAIRED	1
null	null	HTIR27645	mesenteric lymph node	A08	6	130	0	A08.06.130.00	tissue	mesenteric lymph node	mesenteric lymph node	lymph node	immune system	juvenile	female	Bovidae	Ovis aries	Hu sheep	healthy	null	null	null	null	a large-scale transcriptome atlas based on 8 * 110 self-generated RNA-seq profiles at sub-tissue resolution	R2	null	illumina	ars_ui_ramb_v2	94.07	28709838	PAIRED	1
null	null	HTIR27646	spinal cord	A09	1	0	0	A09.01.000.00	tissue	spinal cord	spinal cord	spinal cord	nervous system	juvenile	female	Bovidae	Ovis aries	Hu sheep	healthy	null	null	null	null	a large-scale transcriptome atlas based on 8 * 110 self-generated RNA-seq profiles at sub-tissue resolution	mean	null	illumina	ars_ui_ramb_v2	95.89	74896133	PAIRED	1
null	null	HTIR27647	spinal cord	A09	1	0	0	A09.01.000.00	tissue	spinal cord	spinal cord	spinal cord	nervous system	juvenile	female	Bovidae	Ovis aries	Hu sheep	healthy	null	null	null	null	a large-scale transcriptome atlas based on 8 * 110 self-generated RNA-seq profiles at sub-tissue resolution	R1	null	illumina	ars_ui_ramb_v2	96.09	37365129	PAIRED	1
null	null	HTIR27648	spinal cord	A09	1	0	0	A09.01.000.00	tissue	spinal cord	spinal cord	spinal cord	nervous system	juvenile	female	Bovidae	Ovis aries	Hu sheep	healthy	null	null	null	null	a large-scale transcriptome atlas based on 8 * 110 self-generated RNA-seq profiles at sub-tissue resolution	R2	null	illumina	ars_ui_ramb_v2	95.69	37531004	PAIRED	1
null	null	HTIR27649	cerebrum	A09	2	10	0	A09.02.010.00	tissue	cerebrum	cerebrum	brain	nervous system	juvenile	female	Bovidae	Ovis aries	Hu sheep	healthy	null	null	null	null	a large-scale transcriptome atlas based on 8 * 110 self-generated RNA-seq profiles at sub-tissue resolution	mean	null	illumina	ars_ui_ramb_v2	96.54	52285528	PAIRED	1
null	null	HTIR27650	cerebrum	A09	2	10	0	A09.02.010.00	tissue	cerebrum	cerebrum	brain	nervous system	juvenile	female	Bovidae	Ovis aries	Hu sheep	healthy	null	null	null	null	a large-scale transcriptome atlas based on 8 * 110 self-generated RNA-seq profiles at sub-tissue resolution	R1	null	illumina	ars_ui_ramb_v2	96.53	26877034	PAIRED	1
null	null	HTIR27651	cerebrum	A09	2	10	0	A09.02.010.00	tissue	cerebrum	cerebrum	brain	nervous system	juvenile	female	Bovidae	Ovis aries	Hu sheep	healthy	null	null	null	null	a large-scale transcriptome atlas based on 8 * 110 self-generated RNA-seq profiles at sub-tissue resolution	R2	null	illumina	ars_ui_ramb_v2	96.55	25408494	PAIRED	1
null	null	HTIR27652	dorsal hippocampus	A09	2	10	5	A09.02.010.05	tissue	dorsal hippocampus	cerebrum	brain	nervous system	juvenile	female	Bovidae	Ovis aries	Hu sheep	healthy	null	null	null	null	a large-scale transcriptome atlas based on 8 * 110 self-generated RNA-seq profiles at sub-tissue resolution	mean	null	illumina	ars_ui_ramb_v2	96.63	71551869	PAIRED	1
null	null	HTIR27653	dorsal hippocampus	A09	2	10	5	A09.02.010.05	tissue	dorsal hippocampus	cerebrum	brain	nervous system	juvenile	female	Bovidae	Ovis aries	Hu sheep	healthy	null	null	null	null	a large-scale transcriptome atlas based on 8 * 110 self-generated RNA-seq profiles at sub-tissue resolution	R1	null	illumina	ars_ui_ramb_v2	96.7	36739717	PAIRED	1
null	null	HTIR27654	dorsal hippocampus	A09	2	10	5	A09.02.010.05	tissue	dorsal hippocampus	cerebrum	brain	nervous system	juvenile	female	Bovidae	Ovis aries	Hu sheep	healthy	null	null	null	null	a large-scale transcriptome atlas based on 8 * 110 self-generated RNA-seq profiles at sub-tissue resolution	R2	null	illumina	ars_ui_ramb_v2	96.56	34812152	PAIRED	1
null	null	HTIR27655	ventral hippocampus	A09	2	10	10	A09.02.010.10	tissue	ventral hippocampus	cerebrum	brain	nervous system	juvenile	female	Bovidae	Ovis aries	Hu sheep	healthy	null	null	null	null	a large-scale transcriptome atlas based on 8 * 110 self-generated RNA-seq profiles at sub-tissue resolution	mean	null	illumina	ars_ui_ramb_v2	96.23	54880170	PAIRED	1
null	null	HTIR27656	ventral hippocampus	A09	2	10	10	A09.02.010.10	tissue	ventral hippocampus	cerebrum	brain	nervous system	juvenile	female	Bovidae	Ovis aries	Hu sheep	healthy	null	null	null	null	a large-scale transcriptome atlas based on 8 * 110 self-generated RNA-seq profiles at sub-tissue resolution	R1	null	illumina	ars_ui_ramb_v2	96.57	31744868	PAIRED	1
null	null	HTIR27657	ventral hippocampus	A09	2	10	10	A09.02.010.10	tissue	ventral hippocampus	cerebrum	brain	nervous system	juvenile	female	Bovidae	Ovis aries	Hu sheep	healthy	null	null	null	null	a large-scale transcriptome atlas based on 8 * 110 self-generated RNA-seq profiles at sub-tissue resolution	R2	null	illumina	ars_ui_ramb_v2	95.9	23135302	PAIRED	1
null	null	HTIR27658	cerebellum	A09	2	20	0	A09.02.020.00	tissue	cerebellum	cerebellum	brain	nervous system	juvenile	female	Bovidae	Ovis aries	Hu sheep	healthy	null	null	null	null	a large-scale transcriptome atlas based on 8 * 110 self-generated RNA-seq profiles at sub-tissue resolution	mean	null	illumina	ars_ui_ramb_v2	96.42	60477907	PAIRED	1
null	null	HTIR27659	cerebellum	A09	2	20	0	A09.02.020.00	tissue	cerebellum	cerebellum	brain	nervous system	juvenile	female	Bovidae	Ovis aries	Hu sheep	healthy	null	null	null	null	a large-scale transcriptome atlas based on 8 * 110 self-generated RNA-seq profiles at sub-tissue resolution	R1	null	illumina	ars_ui_ramb_v2	96.39	34193976	PAIRED	1
null	null	HTIR27660	cerebellum	A09	2	20	0	A09.02.020.00	tissue	cerebellum	cerebellum	brain	nervous system	juvenile	female	Bovidae	Ovis aries	Hu sheep	healthy	null	null	null	null	a large-scale transcriptome atlas based on 8 * 110 self-generated RNA-seq profiles at sub-tissue resolution	R2	null	illumina	ars_ui_ramb_v2	96.46	26283931	PAIRED	1
null	null	HTIR27661	thalamus	A09	2	30	5	A09.02.030.05	tissue	thalamus	interbrain	brain	nervous system	juvenile	female	Bovidae	Ovis aries	Hu sheep	healthy	null	null	null	null	a large-scale transcriptome atlas based on 8 * 110 self-generated RNA-seq profiles at sub-tissue resolution	mean	null	illumina	ars_ui_ramb_v2	96.06	78194052	PAIRED	1
null	null	HTIR27662	thalamus	A09	2	30	5	A09.02.030.05	tissue	thalamus	interbrain	brain	nervous system	juvenile	female	Bovidae	Ovis aries	Hu sheep	healthy	null	null	null	null	a large-scale transcriptome atlas based on 8 * 110 self-generated RNA-seq profiles at sub-tissue resolution	R1	null	illumina	ars_ui_ramb_v2	96.56	44756359	PAIRED	1
null	null	HTIR27663	thalamus	A09	2	30	5	A09.02.030.05	tissue	thalamus	interbrain	brain	nervous system	juvenile	female	Bovidae	Ovis aries	Hu sheep	healthy	null	null	null	null	a large-scale transcriptome atlas based on 8 * 110 self-generated RNA-seq profiles at sub-tissue resolution	R2	null	illumina	ars_ui_ramb_v2	95.57	33437693	PAIRED	1
null	null	HTIR27664	midbrain	A09	2	40	5	A09.02.040.05	tissue	midbrain	brainstem	brain	nervous system	juvenile	female	Bovidae	Ovis aries	Hu sheep	healthy	null	null	null	null	a large-scale transcriptome atlas based on 8 * 110 self-generated RNA-seq profiles at sub-tissue resolution	mean	null	illumina	ars_ui_ramb_v2	96.84	77047262	PAIRED	1
null	null	HTIR27665	midbrain	A09	2	40	5	A09.02.040.05	tissue	midbrain	brainstem	brain	nervous system	juvenile	female	Bovidae	Ovis aries	Hu sheep	healthy	null	null	null	null	a large-scale transcriptome atlas based on 8 * 110 self-generated RNA-seq profiles at sub-tissue resolution	R1	null	illumina	ars_ui_ramb_v2	96.86	36074877	PAIRED	1
null	null	HTIR27666	midbrain	A09	2	40	5	A09.02.040.05	tissue	midbrain	brainstem	brain	nervous system	juvenile	female	Bovidae	Ovis aries	Hu sheep	healthy	null	null	null	null	a large-scale transcriptome atlas based on 8 * 110 self-generated RNA-seq profiles at sub-tissue resolution	R2	null	illumina	ars_ui_ramb_v2	96.81	40972385	PAIRED	1
null	null	HTIR27667	pons	A09	2	40	10	A09.02.040.10	tissue	pons	brainstem	brain	nervous system	juvenile	female	Bovidae	Ovis aries	Hu sheep	healthy	null	null	null	null	a large-scale transcriptome atlas based on 8 * 110 self-generated RNA-seq profiles at sub-tissue resolution	mean	null	illumina	ars_ui_ramb_v2	96.77	73202675	PAIRED	1
null	null	HTIR27668	pons	A09	2	40	10	A09.02.040.10	tissue	pons	brainstem	brain	nervous system	juvenile	female	Bovidae	Ovis aries	Hu sheep	healthy	null	null	null	null	a large-scale transcriptome atlas based on 8 * 110 self-generated RNA-seq profiles at sub-tissue resolution	R1	null	illumina	ars_ui_ramb_v2	96.73	32950386	PAIRED	1
null	null	HTIR27669	pons	A09	2	40	10	A09.02.040.10	tissue	pons	brainstem	brain	nervous system	juvenile	female	Bovidae	Ovis aries	Hu sheep	healthy	null	null	null	null	a large-scale transcriptome atlas based on 8 * 110 self-generated RNA-seq profiles at sub-tissue resolution	R2	null	illumina	ars_ui_ramb_v2	96.8	40252289	PAIRED	1
null	null	HTIR27670	medulla oblongata	A09	2	40	15	A09.02.040.15	tissue	medulla oblongata	brainstem	brain	nervous system	juvenile	female	Bovidae	Ovis aries	Hu sheep	healthy	null	null	null	null	a large-scale transcriptome atlas based on 8 * 110 self-generated RNA-seq profiles at sub-tissue resolution	mean	null	illumina	ars_ui_ramb_v2	96.6	61686499	PAIRED	1
null	null	HTIR27671	medulla oblongata	A09	2	40	15	A09.02.040.15	tissue	medulla oblongata	brainstem	brain	nervous system	juvenile	female	Bovidae	Ovis aries	Hu sheep	healthy	null	null	null	null	a large-scale transcriptome atlas based on 8 * 110 self-generated RNA-seq profiles at sub-tissue resolution	R1	null	illumina	ars_ui_ramb_v2	96.52	25112221	PAIRED	1
null	null	HTIR27672	medulla oblongata	A09	2	40	15	A09.02.040.15	tissue	medulla oblongata	brainstem	brain	nervous system	juvenile	female	Bovidae	Ovis aries	Hu sheep	healthy	null	null	null	null	a large-scale transcriptome atlas based on 8 * 110 self-generated RNA-seq profiles at sub-tissue resolution	R2	null	illumina	ars_ui_ramb_v2	96.69	36574278	PAIRED	1
null	null	HTIR27673	hypophysis	A10	1	0	0	A10.01.000.00	tissue	hypophysis	hypophysis	hypophysis	endocrine system	juvenile	female	Bovidae	Ovis aries	Hu sheep	healthy	null	null	null	null	a large-scale transcriptome atlas based on 8 * 110 self-generated RNA-seq profiles at sub-tissue resolution	mean	null	illumina	ars_ui_ramb_v2	97.05	58492954	PAIRED	1
null	null	HTIR27674	hypophysis	A10	1	0	0	A10.01.000.00	tissue	hypophysis	hypophysis	hypophysis	endocrine system	juvenile	female	Bovidae	Ovis aries	Hu sheep	healthy	null	null	null	null	a large-scale transcriptome atlas based on 8 * 110 self-generated RNA-seq profiles at sub-tissue resolution	R1	null	illumina	ars_ui_ramb_v2	97.06	34075899	PAIRED	1
null	null	HTIR27675	hypophysis	A10	1	0	0	A10.01.000.00	tissue	hypophysis	hypophysis	hypophysis	endocrine system	juvenile	female	Bovidae	Ovis aries	Hu sheep	healthy	null	null	null	null	a large-scale transcriptome atlas based on 8 * 110 self-generated RNA-seq profiles at sub-tissue resolution	R2	null	illumina	ars_ui_ramb_v2	97.04	24417055	PAIRED	1
null	null	HTIR27676	adrenal	A10	2	0	0	A10.02.000.00	tissue	adrenal	adrenal	adrenal	endocrine system	juvenile	female	Bovidae	Ovis aries	Hu sheep	healthy	null	null	null	null	a large-scale transcriptome atlas based on 8 * 110 self-generated RNA-seq profiles at sub-tissue resolution	mean	null	illumina	ars_ui_ramb_v2	96.44	59733142	PAIRED	1
null	null	HTIR27677	adrenal	A10	2	0	0	A10.02.000.00	tissue	adrenal	adrenal	adrenal	endocrine system	juvenile	female	Bovidae	Ovis aries	Hu sheep	healthy	null	null	null	null	a large-scale transcriptome atlas based on 8 * 110 self-generated RNA-seq profiles at sub-tissue resolution	R1	null	illumina	ars_ui_ramb_v2	96.36	32676969	PAIRED	1
null	null	HTIR27678	adrenal	A10	2	0	0	A10.02.000.00	tissue	adrenal	adrenal	adrenal	endocrine system	juvenile	female	Bovidae	Ovis aries	Hu sheep	healthy	null	null	null	null	a large-scale transcriptome atlas based on 8 * 110 self-generated RNA-seq profiles at sub-tissue resolution	R2	null	illumina	ars_ui_ramb_v2	96.52	27056173	PAIRED	1
null	null	HTIR27679	thyroid	A10	3	0	0	A10.03.000.00	tissue	thyroid	thyroid	thyroid	endocrine system	juvenile	female	Bovidae	Ovis aries	Hu sheep	healthy	null	null	null	null	a large-scale transcriptome atlas based on 8 * 110 self-generated RNA-seq profiles at sub-tissue resolution	mean	null	illumina	ars_ui_ramb_v2	97.07	52068810	PAIRED	1
null	null	HTIR27680	thyroid	A10	3	0	0	A10.03.000.00	tissue	thyroid	thyroid	thyroid	endocrine system	juvenile	female	Bovidae	Ovis aries	Hu sheep	healthy	null	null	null	null	a large-scale transcriptome atlas based on 8 * 110 self-generated RNA-seq profiles at sub-tissue resolution	R1	null	illumina	ars_ui_ramb_v2	96.97	24176380	PAIRED	1
null	null	HTIR27681	thyroid	A10	3	0	0	A10.03.000.00	tissue	thyroid	thyroid	thyroid	endocrine system	juvenile	female	Bovidae	Ovis aries	Hu sheep	healthy	null	null	null	null	a large-scale transcriptome atlas based on 8 * 110 self-generated RNA-seq profiles at sub-tissue resolution	R2	null	illumina	ars_ui_ramb_v2	97.17	27892430	PAIRED	1
null	null	HTIR27682	pineal gland	A10	5	0	0	A10.05.000.00	tissue	pineal gland	pineal gland	pineal gland	endocrine system	juvenile	female	Bovidae	Ovis aries	Hu sheep	healthy	null	null	null	null	a large-scale transcriptome atlas based on 8 * 110 self-generated RNA-seq profiles at sub-tissue resolution	mean	null	illumina	ars_ui_ramb_v2	96.68	65601581	PAIRED	1
null	null	HTIR27683	pineal gland	A10	5	0	0	A10.05.000.00	tissue	pineal gland	pineal gland	pineal gland	endocrine system	juvenile	female	Bovidae	Ovis aries	Hu sheep	healthy	null	null	null	null	a large-scale transcriptome atlas based on 8 * 110 self-generated RNA-seq profiles at sub-tissue resolution	R1	null	illumina	ars_ui_ramb_v2	96.75	32448922	PAIRED	1
null	null	HTIR27684	pineal gland	A10	5	0	0	A10.05.000.00	tissue	pineal gland	pineal gland	pineal gland	endocrine system	juvenile	female	Bovidae	Ovis aries	Hu sheep	healthy	null	null	null	null	a large-scale transcriptome atlas based on 8 * 110 self-generated RNA-seq profiles at sub-tissue resolution	R2	null	illumina	ars_ui_ramb_v2	96.61	33152659	PAIRED	1
null	null	HTIR27685	hypothalamus	A10	8	10	0	A10.08.010.00	tissue	hypothalamus	hypothalamus	other endocrine tissue	endocrine system	juvenile	female	Bovidae	Ovis aries	Hu sheep	healthy	null	null	null	null	a large-scale transcriptome atlas based on 8 * 110 self-generated RNA-seq profiles at sub-tissue resolution	mean	null	illumina	ars_ui_ramb_v2	97.02	72619325	PAIRED	1
null	null	HTIR27694	hypothalamus	A10	8	10	0	A10.08.010.00	tissue	hypothalamus	hypothalamus	other endocrine tissue	endocrine system	juvenile	female	Bovidae	Ovis aries	Hu sheep	healthy	null	null	null	null	a large-scale transcriptome atlas based on 8 * 110 self-generated RNA-seq profiles at sub-tissue resolution	R1	null	illumina	ars_ui_ramb_v2	96.98	35143754	PAIRED	1
null	null	HTIR27697	hypothalamus	A10	8	10	0	A10.08.010.00	tissue	hypothalamus	hypothalamus	other endocrine tissue	endocrine system	juvenile	female	Bovidae	Ovis aries	Hu sheep	healthy	null	null	null	null	a large-scale transcriptome atlas based on 8 * 110 self-generated RNA-seq profiles at sub-tissue resolution	R2	null	illumina	ars_ui_ramb_v2	97.06	37475571	PAIRED	1
null	null	HTIR27700	corium	A01	1	20	0	A01.01.020.00	tissue	corium	corium	skin	integumentary system	juvenile	female	Bovidae	Ovis aries	Hu sheep	healthy	null	null	null	null	a large-scale transcriptome atlas based on 8 * 110 self-generated RNA-seq profiles at sub-tissue resolution	mean	null	illumina	oar_v4	90.27	67317745	PAIRED	1
null	null	HTIR27701	corium	A01	1	20	0	A01.01.020.00	tissue	corium	corium	skin	integumentary system	juvenile	female	Bovidae	Ovis aries	Hu sheep	healthy	null	null	null	null	a large-scale transcriptome atlas based on 8 * 110 self-generated RNA-seq profiles at sub-tissue resolution	R1	null	illumina	oar_v4	90.8	45398437	PAIRED	1
null	null	HTIR27702	corium	A01	1	20	0	A01.01.020.00	tissue	corium	corium	skin	integumentary system	juvenile	female	Bovidae	Ovis aries	Hu sheep	healthy	null	null	null	null	a large-scale transcriptome atlas based on 8 * 110 self-generated RNA-seq profiles at sub-tissue resolution	R2	null	illumina	oar_v4	89.73	21919308	PAIRED	1
null	null	HTIR27703	hypodermis	A01	1	30	0	A01.01.030.00	tissue	hypodermis	hypodermis	skin	integumentary system	juvenile	female	Bovidae	Ovis aries	Hu sheep	healthy	null	null	null	null	a large-scale transcriptome atlas based on 8 * 110 self-generated RNA-seq profiles at sub-tissue resolution	mean	null	illumina	oar_v4	90.36	66921349	PAIRED	1
null	null	HTIR27704	hypodermis	A01	1	30	0	A01.01.030.00	tissue	hypodermis	hypodermis	skin	integumentary system	juvenile	female	Bovidae	Ovis aries	Hu sheep	healthy	null	null	null	null	a large-scale transcriptome atlas based on 8 * 110 self-generated RNA-seq profiles at sub-tissue resolution	R1	null	illumina	oar_v4	90.51	42173977	PAIRED	1
null	null	HTIR27705	hypodermis	A01	1	30	0	A01.01.030.00	tissue	hypodermis	hypodermis	skin	integumentary system	juvenile	female	Bovidae	Ovis aries	Hu sheep	healthy	null	null	null	null	a large-scale transcriptome atlas based on 8 * 110 self-generated RNA-seq profiles at sub-tissue resolution	R2	null	illumina	oar_v4	90.2	24747372	PAIRED	1
null	null	HTIR27706	subcutaneous fat	A01	1	30	5	A01.01.030.05	tissue	subcutaneous fat	hypodermis	skin	integumentary system	juvenile	female	Bovidae	Ovis aries	Hu sheep	healthy	null	null	null	null	a large-scale transcriptome atlas based on 8 * 110 self-generated RNA-seq profiles at sub-tissue resolution	mean	null	illumina	oar_v4	90.44	49542967	PAIRED	1
null	null	HTIR27707	subcutaneous fat	A01	1	30	5	A01.01.030.05	tissue	subcutaneous fat	hypodermis	skin	integumentary system	juvenile	female	Bovidae	Ovis aries	Hu sheep	healthy	null	null	null	null	a large-scale transcriptome atlas based on 8 * 110 self-generated RNA-seq profiles at sub-tissue resolution	R1	null	illumina	oar_v4	90.52	20040179	PAIRED	1
null	null	HTIR27708	subcutaneous fat	A01	1	30	5	A01.01.030.05	tissue	subcutaneous fat	hypodermis	skin	integumentary system	juvenile	female	Bovidae	Ovis aries	Hu sheep	healthy	null	null	null	null	a large-scale transcriptome atlas based on 8 * 110 self-generated RNA-seq profiles at sub-tissue resolution	R2	null	illumina	oar_v4	90.37	29502788	PAIRED	1
null	null	HTIR27736	fascial extensor of forearm	A02	3	30	10	A02.03.030.10	tissue	fascial extensor of forearm	arm muscles	muscle	exercise system	juvenile	female	Bovidae	Ovis aries	Hu sheep	healthy	null	null	null	null	a large-scale transcriptome atlas based on 8 * 110 self-generated RNA-seq profiles at sub-tissue resolution	mean	null	illumina	oar_v4	90.72	58712982	PAIRED	1
null	null	HTIR27737	fascial extensor of forearm	A02	3	30	10	A02.03.030.10	tissue	fascial extensor of forearm	arm muscles	muscle	exercise system	juvenile	female	Bovidae	Ovis aries	Hu sheep	healthy	null	null	null	null	a large-scale transcriptome atlas based on 8 * 110 self-generated RNA-seq profiles at sub-tissue resolution	R1	null	illumina	oar_v4	90.97	37422914	PAIRED	1
null	null	HTIR27738	fascial extensor of forearm	A02	3	30	10	A02.03.030.10	tissue	fascial extensor of forearm	arm muscles	muscle	exercise system	juvenile	female	Bovidae	Ovis aries	Hu sheep	healthy	null	null	null	null	a large-scale transcriptome atlas based on 8 * 110 self-generated RNA-seq profiles at sub-tissue resolution	R2	null	illumina	oar_v4	90.48	21290068	PAIRED	1
null	null	HTIR27739	biceps brachii	A02	3	30	15	A02.03.030.15	tissue	biceps brachii	arm muscles	muscle	exercise system	juvenile	female	Bovidae	Ovis aries	Hu sheep	healthy	null	null	null	null	a large-scale transcriptome atlas based on 8 * 110 self-generated RNA-seq profiles at sub-tissue resolution	mean	null	illumina	oar_v4	91.21	74593083	PAIRED	1
null	null	HTIR27740	biceps brachii	A02	3	30	15	A02.03.030.15	tissue	biceps brachii	arm muscles	muscle	exercise system	juvenile	female	Bovidae	Ovis aries	Hu sheep	healthy	null	null	null	null	a large-scale transcriptome atlas based on 8 * 110 self-generated RNA-seq profiles at sub-tissue resolution	R1	null	illumina	oar_v4	91.12	34887982	PAIRED	1
null	null	HTIR27741	biceps brachii	A02	3	30	15	A02.03.030.15	tissue	biceps brachii	arm muscles	muscle	exercise system	juvenile	female	Bovidae	Ovis aries	Hu sheep	healthy	null	null	null	null	a large-scale transcriptome atlas based on 8 * 110 self-generated RNA-seq profiles at sub-tissue resolution	R2	null	illumina	oar_v4	91.29	39705101	PAIRED	1
null	null	HTIR27745	lateral head of triceps brachii	A02	3	30	30	A02.03.030.30	tissue	lateral head of triceps brachii	arm muscles	muscle	exercise system	juvenile	female	Bovidae	Ovis aries	Hu sheep	healthy	null	null	null	null	a large-scale transcriptome atlas based on 8 * 110 self-generated RNA-seq profiles at sub-tissue resolution	mean	null	illumina	oar_v4	91.88	61827474	PAIRED	1
null	null	HTIR27746	lateral head of triceps brachii	A02	3	30	30	A02.03.030.30	tissue	lateral head of triceps brachii	arm muscles	muscle	exercise system	juvenile	female	Bovidae	Ovis aries	Hu sheep	healthy	null	null	null	null	a large-scale transcriptome atlas based on 8 * 110 self-generated RNA-seq profiles at sub-tissue resolution	R1	null	illumina	oar_v4	92.17	41537475	PAIRED	1
null	null	HTIR27747	lateral head of triceps brachii	A02	3	30	30	A02.03.030.30	tissue	lateral head of triceps brachii	arm muscles	muscle	exercise system	juvenile	female	Bovidae	Ovis aries	Hu sheep	healthy	null	null	null	null	a large-scale transcriptome atlas based on 8 * 110 self-generated RNA-seq profiles at sub-tissue resolution	R2	null	illumina	oar_v4	91.6	20289999	PAIRED	1
null	null	HTIR27748	radial extensor of wrist	A02	3	40	5	A02.03.040.05	tissue	radial extensor of wrist	forearm and foot muscles	muscle	exercise system	juvenile	female	Bovidae	Ovis aries	Hu sheep	healthy	null	null	null	null	a large-scale transcriptome atlas based on 8 * 110 self-generated RNA-seq profiles at sub-tissue resolution	mean	null	illumina	oar_v4	91.17	78453232	PAIRED	1
null	null	HTIR27749	radial extensor of wrist	A02	3	40	5	A02.03.040.05	tissue	radial extensor of wrist	forearm and foot muscles	muscle	exercise system	juvenile	female	Bovidae	Ovis aries	Hu sheep	healthy	null	null	null	null	a large-scale transcriptome atlas based on 8 * 110 self-generated RNA-seq profiles at sub-tissue resolution	R1	null	illumina	oar_v4	90.94	42956251	PAIRED	1
null	null	HTIR27750	radial extensor of wrist	A02	3	40	5	A02.03.040.05	tissue	radial extensor of wrist	forearm and foot muscles	muscle	exercise system	juvenile	female	Bovidae	Ovis aries	Hu sheep	healthy	null	null	null	null	a large-scale transcriptome atlas based on 8 * 110 self-generated RNA-seq profiles at sub-tissue resolution	R2	null	illumina	oar_v4	91.4	35496981	PAIRED	1
null	null	HTIR27751	longissimus dorsi	A02	3	50	5	A02.03.050.05	tissue	longissimus dorsi	spinal muscle	muscle	exercise system	juvenile	female	Bovidae	Ovis aries	Hu sheep	healthy	null	null	null	null	a large-scale transcriptome atlas based on 8 * 110 self-generated RNA-seq profiles at sub-tissue resolution	mean	null	illumina	oar_v4	91.37	68492394	PAIRED	1
null	null	HTIR27752	longissimus dorsi	A02	3	50	5	A02.03.050.05	tissue	longissimus dorsi	spinal muscle	muscle	exercise system	juvenile	female	Bovidae	Ovis aries	Hu sheep	healthy	null	null	null	null	a large-scale transcriptome atlas based on 8 * 110 self-generated RNA-seq profiles at sub-tissue resolution	R1	null	illumina	oar_v4	91.48	43797123	PAIRED	1
null	null	HTIR27753	longissimus dorsi	A02	3	50	5	A02.03.050.05	tissue	longissimus dorsi	spinal muscle	muscle	exercise system	juvenile	female	Bovidae	Ovis aries	Hu sheep	healthy	null	null	null	null	a large-scale transcriptome atlas based on 8 * 110 self-generated RNA-seq profiles at sub-tissue resolution	R2	null	illumina	oar_v4	91.25	24695271	PAIRED	1
null	null	HTIR27754	splenius	A02	3	50	15	A02.03.050.15	tissue	splenius	spinal muscle	muscle	exercise system	juvenile	female	Bovidae	Ovis aries	Hu sheep	healthy	null	null	null	null	a large-scale transcriptome atlas based on 8 * 110 self-generated RNA-seq profiles at sub-tissue resolution	mean	null	illumina	oar_v4	91.03	89491948	PAIRED	1
null	null	HTIR27755	splenius	A02	3	50	15	A02.03.050.15	tissue	splenius	spinal muscle	muscle	exercise system	juvenile	female	Bovidae	Ovis aries	Hu sheep	healthy	null	null	null	null	a large-scale transcriptome atlas based on 8 * 110 self-generated RNA-seq profiles at sub-tissue resolution	R1	null	illumina	oar_v4	91.11	41717843	PAIRED	1
null	null	HTIR27756	splenius	A02	3	50	15	A02.03.050.15	tissue	splenius	spinal muscle	muscle	exercise system	juvenile	female	Bovidae	Ovis aries	Hu sheep	healthy	null	null	null	null	a large-scale transcriptome atlas based on 8 * 110 self-generated RNA-seq profiles at sub-tissue resolution	R2	null	illumina	oar_v4	90.96	47774105	PAIRED	1
null	null	HTIR27757	sternocephalicus muscle	A02	3	60	5	A02.03.060.05	tissue	sternocephalicus muscle	cervical ventral muscle	muscle	exercise system	juvenile	female	Bovidae	Ovis aries	Hu sheep	healthy	null	null	null	null	a large-scale transcriptome atlas based on 8 * 110 self-generated RNA-seq profiles at sub-tissue resolution	mean	null	illumina	oar_v4	90.43	61544143	PAIRED	1
null	null	HTIR27758	sternocephalicus muscle	A02	3	60	5	A02.03.060.05	tissue	sternocephalicus muscle	cervical ventral muscle	muscle	exercise system	juvenile	female	Bovidae	Ovis aries	Hu sheep	healthy	null	null	null	null	a large-scale transcriptome atlas based on 8 * 110 self-generated RNA-seq profiles at sub-tissue resolution	R1	null	illumina	oar_v4	90.54	39692784	PAIRED	1
null	null	HTIR27759	sternocephalicus muscle	A02	3	60	5	A02.03.060.05	tissue	sternocephalicus muscle	cervical ventral muscle	muscle	exercise system	juvenile	female	Bovidae	Ovis aries	Hu sheep	healthy	null	null	null	null	a large-scale transcriptome atlas based on 8 * 110 self-generated RNA-seq profiles at sub-tissue resolution	R2	null	illumina	oar_v4	90.32	21851359	PAIRED	1
null	null	HTIR27760	midriff	A02	3	70	15	A02.03.070.15	tissue	midriff	chest muscle	muscle	exercise system	juvenile	female	Bovidae	Ovis aries	Hu sheep	healthy	null	null	null	null	a large-scale transcriptome atlas based on 8 * 110 self-generated RNA-seq profiles at sub-tissue resolution	mean	null	illumina	oar_v4	91.05	58626159	PAIRED	1
null	null	HTIR27761	midriff	A02	3	70	15	A02.03.070.15	tissue	midriff	chest muscle	muscle	exercise system	juvenile	female	Bovidae	Ovis aries	Hu sheep	healthy	null	null	null	null	a large-scale transcriptome atlas based on 8 * 110 self-generated RNA-seq profiles at sub-tissue resolution	R1	null	illumina	oar_v4	91.47	33092557	PAIRED	1
null	null	HTIR27762	midriff	A02	3	70	15	A02.03.070.15	tissue	midriff	chest muscle	muscle	exercise system	juvenile	female	Bovidae	Ovis aries	Hu sheep	healthy	null	null	null	null	a large-scale transcriptome atlas based on 8 * 110 self-generated RNA-seq profiles at sub-tissue resolution	R2	null	illumina	oar_v4	90.62	25533602	PAIRED	1
null	null	HTIR27763	obliquus externus abdominis	A02	3	80	5	A02.03.080.05	tissue	obliquus externus abdominis	abdominal muscle	muscle	exercise system	juvenile	female	Bovidae	Ovis aries	Hu sheep	healthy	null	null	null	null	a large-scale transcriptome atlas based on 8 * 110 self-generated RNA-seq profiles at sub-tissue resolution	mean	null	illumina	oar_v4	91.58	63244803	PAIRED	1
null	null	HTIR27764	obliquus externus abdominis	A02	3	80	5	A02.03.080.05	tissue	obliquus externus abdominis	abdominal muscle	muscle	exercise system	juvenile	female	Bovidae	Ovis aries	Hu sheep	healthy	null	null	null	null	a large-scale transcriptome atlas based on 8 * 110 self-generated RNA-seq profiles at sub-tissue resolution	R1	null	illumina	oar_v4	92.01	37740080	PAIRED	1
null	null	HTIR27765	obliquus externus abdominis	A02	3	80	5	A02.03.080.05	tissue	obliquus externus abdominis	abdominal muscle	muscle	exercise system	juvenile	female	Bovidae	Ovis aries	Hu sheep	healthy	null	null	null	null	a large-scale transcriptome atlas based on 8 * 110 self-generated RNA-seq profiles at sub-tissue resolution	R2	null	illumina	oar_v4	91.15	25504723	PAIRED	1
null	null	HTIR27772	masseter	A02	3	100	5	A02.03.100.05	tissue	masseter	chewing muscles	muscle	exercise system	juvenile	female	Bovidae	Ovis aries	Hu sheep	healthy	null	null	null	null	a large-scale transcriptome atlas based on 8 * 110 self-generated RNA-seq profiles at sub-tissue resolution	mean	null	illumina	oar_v4	92.22	85491882	PAIRED	1
null	null	HTIR27773	masseter	A02	3	100	5	A02.03.100.05	tissue	masseter	chewing muscles	muscle	exercise system	juvenile	female	Bovidae	Ovis aries	Hu sheep	healthy	null	null	null	null	a large-scale transcriptome atlas based on 8 * 110 self-generated RNA-seq profiles at sub-tissue resolution	R1	null	illumina	oar_v4	92.47	49755264	PAIRED	1
null	null	HTIR27774	masseter	A02	3	100	5	A02.03.100.05	tissue	masseter	chewing muscles	muscle	exercise system	juvenile	female	Bovidae	Ovis aries	Hu sheep	healthy	null	null	null	null	a large-scale transcriptome atlas based on 8 * 110 self-generated RNA-seq profiles at sub-tissue resolution	R2	null	illumina	oar_v4	91.97	35736618	PAIRED	1
null	null	HTIR27778	middle gluteal muscle	A02	3	110	15	A02.03.110.15	tissue	middle gluteal muscle	hip muscle	muscle	exercise system	juvenile	female	Bovidae	Ovis aries	Hu sheep	healthy	null	null	null	null	a large-scale transcriptome atlas based on 8 * 110 self-generated RNA-seq profiles at sub-tissue resolution	mean	null	illumina	oar_v4	91.7	65255437	PAIRED	1
null	null	HTIR27779	middle gluteal muscle	A02	3	110	15	A02.03.110.15	tissue	middle gluteal muscle	hip muscle	muscle	exercise system	juvenile	female	Bovidae	Ovis aries	Hu sheep	healthy	null	null	null	null	a large-scale transcriptome atlas based on 8 * 110 self-generated RNA-seq profiles at sub-tissue resolution	R1	null	illumina	oar_v4	91.76	41184059	PAIRED	1
null	null	HTIR27780	middle gluteal muscle	A02	3	110	15	A02.03.110.15	tissue	middle gluteal muscle	hip muscle	muscle	exercise system	juvenile	female	Bovidae	Ovis aries	Hu sheep	healthy	null	null	null	null	a large-scale transcriptome atlas based on 8 * 110 self-generated RNA-seq profiles at sub-tissue resolution	R2	null	illumina	oar_v4	91.64	24071378	PAIRED	1
null	null	HTIR27781	gluteus femoris biceps	A02	3	120	5	A02.03.120.05	tissue	gluteus femoris biceps	femoral muscle	muscle	exercise system	juvenile	female	Bovidae	Ovis aries	Hu sheep	healthy	null	null	null	null	a large-scale transcriptome atlas based on 8 * 110 self-generated RNA-seq profiles at sub-tissue resolution	mean	null	illumina	oar_v4	90.77	72708710	PAIRED	1
null	null	HTIR27782	gluteus femoris biceps	A02	3	120	5	A02.03.120.05	tissue	gluteus femoris biceps	femoral muscle	muscle	exercise system	juvenile	female	Bovidae	Ovis aries	Hu sheep	healthy	null	null	null	null	a large-scale transcriptome atlas based on 8 * 110 self-generated RNA-seq profiles at sub-tissue resolution	R1	null	illumina	oar_v4	90.95	41893472	PAIRED	1
null	null	HTIR27783	gluteus femoris biceps	A02	3	120	5	A02.03.120.05	tissue	gluteus femoris biceps	femoral muscle	muscle	exercise system	juvenile	female	Bovidae	Ovis aries	Hu sheep	healthy	null	null	null	null	a large-scale transcriptome atlas based on 8 * 110 self-generated RNA-seq profiles at sub-tissue resolution	R2	null	illumina	oar_v4	90.59	30815238	PAIRED	1
null	null	HTIR27784	tensor fascia lata	A02	3	120	20	A02.03.120.20	tissue	tensor fascia lata	femoral muscle	muscle	exercise system	juvenile	female	Bovidae	Ovis aries	Hu sheep	healthy	null	null	null	null	a large-scale transcriptome atlas based on 8 * 110 self-generated RNA-seq profiles at sub-tissue resolution	mean	null	illumina	oar_v4	91.55	95090465	PAIRED	1
null	null	HTIR27785	tensor fascia lata	A02	3	120	20	A02.03.120.20	tissue	tensor fascia lata	femoral muscle	muscle	exercise system	juvenile	female	Bovidae	Ovis aries	Hu sheep	healthy	null	null	null	null	a large-scale transcriptome atlas based on 8 * 110 self-generated RNA-seq profiles at sub-tissue resolution	R1	null	illumina	oar_v4	91.57	45362324	PAIRED	1
null	null	HTIR27786	tensor fascia lata	A02	3	120	20	A02.03.120.20	tissue	tensor fascia lata	femoral muscle	muscle	exercise system	juvenile	female	Bovidae	Ovis aries	Hu sheep	healthy	null	null	null	null	a large-scale transcriptome atlas based on 8 * 110 self-generated RNA-seq profiles at sub-tissue resolution	R2	null	illumina	oar_v4	91.53	49728141	PAIRED	1
null	null	HTIR27787	quadriceps femoris	A02	3	120	25	A02.03.120.25	tissue	quadriceps femoris	femoral muscle	muscle	exercise system	juvenile	female	Bovidae	Ovis aries	Hu sheep	healthy	null	null	null	null	a large-scale transcriptome atlas based on 8 * 110 self-generated RNA-seq profiles at sub-tissue resolution	mean	null	illumina	oar_v4	90.7	75347143	PAIRED	1
null	null	HTIR27788	quadriceps femoris	A02	3	120	25	A02.03.120.25	tissue	quadriceps femoris	femoral muscle	muscle	exercise system	juvenile	female	Bovidae	Ovis aries	Hu sheep	healthy	null	null	null	null	a large-scale transcriptome atlas based on 8 * 110 self-generated RNA-seq profiles at sub-tissue resolution	R1	null	illumina	oar_v4	90.8	37182282	PAIRED	1
null	null	HTIR27789	quadriceps femoris	A02	3	120	25	A02.03.120.25	tissue	quadriceps femoris	femoral muscle	muscle	exercise system	juvenile	female	Bovidae	Ovis aries	Hu sheep	healthy	null	null	null	null	a large-scale transcriptome atlas based on 8 * 110 self-generated RNA-seq profiles at sub-tissue resolution	R2	null	illumina	oar_v4	90.61	38164861	PAIRED	1
null	null	HTIR27790	extensor digitorum longus	A02	3	130	15	A02.03.130.15	tissue	extensor digitorum longus	calf and hindfoot muscles	muscle	exercise system	juvenile	female	Bovidae	Ovis aries	Hu sheep	healthy	null	null	null	null	a large-scale transcriptome atlas based on 8 * 110 self-generated RNA-seq profiles at sub-tissue resolution	mean	null	illumina	oar_v4	91.19	99341808	PAIRED	1
null	null	HTIR27791	extensor digitorum longus	A02	3	130	15	A02.03.130.15	tissue	extensor digitorum longus	calf and hindfoot muscles	muscle	exercise system	juvenile	female	Bovidae	Ovis aries	Hu sheep	healthy	null	null	null	null	a large-scale transcriptome atlas based on 8 * 110 self-generated RNA-seq profiles at sub-tissue resolution	R1	null	illumina	oar_v4	91.23	47812182	PAIRED	1
null	null	HTIR27792	extensor digitorum longus	A02	3	130	15	A02.03.130.15	tissue	extensor digitorum longus	calf and hindfoot muscles	muscle	exercise system	juvenile	female	Bovidae	Ovis aries	Hu sheep	healthy	null	null	null	null	a large-scale transcriptome atlas based on 8 * 110 self-generated RNA-seq profiles at sub-tissue resolution	R2	null	illumina	oar_v4	91.14	51529626	PAIRED	1
null	null	HTIR27793	tail muscle	A02	3	140	0	A02.03.140.00	tissue	tail muscle	tail muscle	muscle	exercise system	juvenile	female	Bovidae	Ovis aries	Hu sheep	healthy	null	null	null	null	a large-scale transcriptome atlas based on 8 * 110 self-generated RNA-seq profiles at sub-tissue resolution	mean	null	illumina	oar_v4	91.11	92163789	PAIRED	1
null	null	HTIR27794	tail muscle	A02	3	140	0	A02.03.140.00	tissue	tail muscle	tail muscle	muscle	exercise system	juvenile	female	Bovidae	Ovis aries	Hu sheep	healthy	null	null	null	null	a large-scale transcriptome atlas based on 8 * 110 self-generated RNA-seq profiles at sub-tissue resolution	R1	null	illumina	oar_v4	91.66	46086491	PAIRED	1
null	null	HTIR27795	tail muscle	A02	3	140	0	A02.03.140.00	tissue	tail muscle	tail muscle	muscle	exercise system	juvenile	female	Bovidae	Ovis aries	Hu sheep	healthy	null	null	null	null	a large-scale transcriptome atlas based on 8 * 110 self-generated RNA-seq profiles at sub-tissue resolution	R2	null	illumina	oar_v4	90.57	46077298	PAIRED	1
null	null	HTIR27796	tail fat	A02	3	140	5	A02.03.140.05	tissue	tail fat	tail muscle	muscle	exercise system	juvenile	female	Bovidae	Ovis aries	Hu sheep	healthy	null	null	null	null	a large-scale transcriptome atlas based on 8 * 110 self-generated RNA-seq profiles at sub-tissue resolution	mean	null	illumina	oar_v4	90.64	77862385	PAIRED	1
null	null	HTIR27797	tail fat	A02	3	140	5	A02.03.140.05	tissue	tail fat	tail muscle	muscle	exercise system	juvenile	female	Bovidae	Ovis aries	Hu sheep	healthy	null	null	null	null	a large-scale transcriptome atlas based on 8 * 110 self-generated RNA-seq profiles at sub-tissue resolution	R1	null	illumina	oar_v4	90.72	39204219	PAIRED	1
null	null	HTIR27798	tail fat	A02	3	140	5	A02.03.140.05	tissue	tail fat	tail muscle	muscle	exercise system	juvenile	female	Bovidae	Ovis aries	Hu sheep	healthy	null	null	null	null	a large-scale transcriptome atlas based on 8 * 110 self-generated RNA-seq profiles at sub-tissue resolution	R2	null	illumina	oar_v4	90.57	38658166	PAIRED	1
null	null	HTIR27799	lip	A03	1	0	0	A03.01.000.00	tissue	lip	lip	lip	digestive system	juvenile	female	Bovidae	Ovis aries	Hu sheep	healthy	null	null	null	null	a large-scale transcriptome atlas based on 8 * 110 self-generated RNA-seq profiles at sub-tissue resolution	mean	null	illumina	oar_v4	90.44	61232340	PAIRED	1
null	null	HTIR27800	lip	A03	1	0	0	A03.01.000.00	tissue	lip	lip	lip	digestive system	juvenile	female	Bovidae	Ovis aries	Hu sheep	healthy	null	null	null	null	a large-scale transcriptome atlas based on 8 * 110 self-generated RNA-seq profiles at sub-tissue resolution	R1	null	illumina	oar_v4	90.49	34705097	PAIRED	1
null	null	HTIR27801	lip	A03	1	0	0	A03.01.000.00	tissue	lip	lip	lip	digestive system	juvenile	female	Bovidae	Ovis aries	Hu sheep	healthy	null	null	null	null	a large-scale transcriptome atlas based on 8 * 110 self-generated RNA-seq profiles at sub-tissue resolution	R2	null	illumina	oar_v4	90.4	26527243	PAIRED	1
null	null	HTIR27802	apex linguae	A03	5	10	0	A03.05.010.00	tissue	apex linguae	apex linguae	tongue	digestive system	juvenile	female	Bovidae	Ovis aries	Hu sheep	healthy	null	null	null	null	a large-scale transcriptome atlas based on 8 * 110 self-generated RNA-seq profiles at sub-tissue resolution	mean	null	illumina	oar_v4	91.02	60771585	PAIRED	1
null	null	HTIR27803	apex linguae	A03	5	10	0	A03.05.010.00	tissue	apex linguae	apex linguae	tongue	digestive system	juvenile	female	Bovidae	Ovis aries	Hu sheep	healthy	null	null	null	null	a large-scale transcriptome atlas based on 8 * 110 self-generated RNA-seq profiles at sub-tissue resolution	R1	null	illumina	oar_v4	91.14	30347628	PAIRED	1
null	null	HTIR27804	apex linguae	A03	5	10	0	A03.05.010.00	tissue	apex linguae	apex linguae	tongue	digestive system	juvenile	female	Bovidae	Ovis aries	Hu sheep	healthy	null	null	null	null	a large-scale transcriptome atlas based on 8 * 110 self-generated RNA-seq profiles at sub-tissue resolution	R2	null	illumina	oar_v4	90.89	30423957	PAIRED	1
null	null	HTIR27805	corpus linguae	A03	5	20	0	A03.05.020.00	tissue	corpus linguae	corpus linguae	tongue	digestive system	juvenile	female	Bovidae	Ovis aries	Hu sheep	healthy	null	null	null	null	a large-scale transcriptome atlas based on 8 * 110 self-generated RNA-seq profiles at sub-tissue resolution	mean	null	illumina	oar_v4	90.98	66957663	PAIRED	1
null	null	HTIR27806	corpus linguae	A03	5	20	0	A03.05.020.00	tissue	corpus linguae	corpus linguae	tongue	digestive system	juvenile	female	Bovidae	Ovis aries	Hu sheep	healthy	null	null	null	null	a large-scale transcriptome atlas based on 8 * 110 self-generated RNA-seq profiles at sub-tissue resolution	R1	null	illumina	oar_v4	90.94	42040398	PAIRED	1
null	null	HTIR27807	corpus linguae	A03	5	20	0	A03.05.020.00	tissue	corpus linguae	corpus linguae	tongue	digestive system	juvenile	female	Bovidae	Ovis aries	Hu sheep	healthy	null	null	null	null	a large-scale transcriptome atlas based on 8 * 110 self-generated RNA-seq profiles at sub-tissue resolution	R2	null	illumina	oar_v4	91.02	24917265	PAIRED	1
null	null	HTIR27808	cervical esophagus	A03	11	10	0	A03.11.010.00	tissue	cervical esophagus	cervical esophagus	esophagus	digestive system	juvenile	female	Bovidae	Ovis aries	Hu sheep	healthy	null	null	null	null	a large-scale transcriptome atlas based on 8 * 110 self-generated RNA-seq profiles at sub-tissue resolution	mean	null	illumina	oar_v4	90.5	56468974	PAIRED	1
null	null	HTIR27809	cervical esophagus	A03	11	10	0	A03.11.010.00	tissue	cervical esophagus	cervical esophagus	esophagus	digestive system	juvenile	female	Bovidae	Ovis aries	Hu sheep	healthy	null	null	null	null	a large-scale transcriptome atlas based on 8 * 110 self-generated RNA-seq profiles at sub-tissue resolution	R1	null	illumina	oar_v4	90.71	32567887	PAIRED	1
null	null	HTIR27810	cervical esophagus	A03	11	10	0	A03.11.010.00	tissue	cervical esophagus	cervical esophagus	esophagus	digestive system	juvenile	female	Bovidae	Ovis aries	Hu sheep	healthy	null	null	null	null	a large-scale transcriptome atlas based on 8 * 110 self-generated RNA-seq profiles at sub-tissue resolution	R2	null	illumina	oar_v4	90.3	23901087	PAIRED	1
null	null	HTIR27811	thoracic esophagus	A03	11	20	0	A03.11.020.00	tissue	thoracic esophagus	thoracic esophagus	esophagus	digestive system	juvenile	female	Bovidae	Ovis aries	Hu sheep	healthy	null	null	null	null	a large-scale transcriptome atlas based on 8 * 110 self-generated RNA-seq profiles at sub-tissue resolution	mean	null	illumina	oar_v4	89.94	59194861	PAIRED	1
null	null	HTIR27812	thoracic esophagus	A03	11	20	0	A03.11.020.00	tissue	thoracic esophagus	thoracic esophagus	esophagus	digestive system	juvenile	female	Bovidae	Ovis aries	Hu sheep	healthy	null	null	null	null	a large-scale transcriptome atlas based on 8 * 110 self-generated RNA-seq profiles at sub-tissue resolution	R1	null	illumina	oar_v4	89.96	33910780	PAIRED	1
null	null	HTIR27813	thoracic esophagus	A03	11	20	0	A03.11.020.00	tissue	thoracic esophagus	thoracic esophagus	esophagus	digestive system	juvenile	female	Bovidae	Ovis aries	Hu sheep	healthy	null	null	null	null	a large-scale transcriptome atlas based on 8 * 110 self-generated RNA-seq profiles at sub-tissue resolution	R2	null	illumina	oar_v4	89.91	25284081	PAIRED	1
null	null	HTIR27826	reticulum	A03	12	20	0	A03.12.020.00	tissue	reticulum	reticulum	ruminant stomach	digestive system	juvenile	female	Bovidae	Ovis aries	Hu sheep	healthy	null	null	null	null	a large-scale transcriptome atlas based on 8 * 110 self-generated RNA-seq profiles at sub-tissue resolution	mean	null	illumina	oar_v4	89.87	72769054	PAIRED	1
null	null	HTIR27827	reticulum	A03	12	20	0	A03.12.020.00	tissue	reticulum	reticulum	ruminant stomach	digestive system	juvenile	female	Bovidae	Ovis aries	Hu sheep	healthy	null	null	null	null	a large-scale transcriptome atlas based on 8 * 110 self-generated RNA-seq profiles at sub-tissue resolution	R1	null	illumina	oar_v4	89.89	35484624	PAIRED	1
null	null	HTIR27828	reticulum	A03	12	20	0	A03.12.020.00	tissue	reticulum	reticulum	ruminant stomach	digestive system	juvenile	female	Bovidae	Ovis aries	Hu sheep	healthy	null	null	null	null	a large-scale transcriptome atlas based on 8 * 110 self-generated RNA-seq profiles at sub-tissue resolution	R2	null	illumina	oar_v4	89.84	37284430	PAIRED	1
null	null	HTIR27829	omasum	A03	12	30	0	A03.12.030.00	tissue	omasum	omasum	ruminant stomach	digestive system	juvenile	female	Bovidae	Ovis aries	Hu sheep	healthy	null	null	null	null	a large-scale transcriptome atlas based on 8 * 110 self-generated RNA-seq profiles at sub-tissue resolution	mean	null	illumina	oar_v4	89.61	72735588	PAIRED	1
null	null	HTIR27830	omasum	A03	12	30	0	A03.12.030.00	tissue	omasum	omasum	ruminant stomach	digestive system	juvenile	female	Bovidae	Ovis aries	Hu sheep	healthy	null	null	null	null	a large-scale transcriptome atlas based on 8 * 110 self-generated RNA-seq profiles at sub-tissue resolution	R1	null	illumina	oar_v4	89.63	46577758	PAIRED	1
null	null	HTIR27831	omasum	A03	12	30	0	A03.12.030.00	tissue	omasum	omasum	ruminant stomach	digestive system	juvenile	female	Bovidae	Ovis aries	Hu sheep	healthy	null	null	null	null	a large-scale transcriptome atlas based on 8 * 110 self-generated RNA-seq profiles at sub-tissue resolution	R2	null	illumina	oar_v4	89.59	26157830	PAIRED	1
null	null	HTIR27832	abomasum	A03	12	40	0	A03.12.040.00	tissue	abomasum	abomasum	ruminant stomach	digestive system	juvenile	female	Bovidae	Ovis aries	Hu sheep	healthy	null	null	null	null	a large-scale transcriptome atlas based on 8 * 110 self-generated RNA-seq profiles at sub-tissue resolution	mean	null	illumina	oar_v4	92.16	61419663	PAIRED	1
null	null	HTIR27833	abomasum	A03	12	40	0	A03.12.040.00	tissue	abomasum	abomasum	ruminant stomach	digestive system	juvenile	female	Bovidae	Ovis aries	Hu sheep	healthy	null	null	null	null	a large-scale transcriptome atlas based on 8 * 110 self-generated RNA-seq profiles at sub-tissue resolution	R1	null	illumina	oar_v4	91.9	29922530	PAIRED	1
null	null	HTIR27834	abomasum	A03	12	40	0	A03.12.040.00	tissue	abomasum	abomasum	ruminant stomach	digestive system	juvenile	female	Bovidae	Ovis aries	Hu sheep	healthy	null	null	null	null	a large-scale transcriptome atlas based on 8 * 110 self-generated RNA-seq profiles at sub-tissue resolution	R2	null	illumina	oar_v4	92.41	31497133	PAIRED	1
null	null	HTIR27835	duodenum	A03	14	10	0	A03.14.010.00	tissue	duodenum	duodenum	intestines	digestive system	juvenile	female	Bovidae	Ovis aries	Hu sheep	healthy	null	null	null	null	a large-scale transcriptome atlas based on 8 * 110 self-generated RNA-seq profiles at sub-tissue resolution	mean	null	illumina	oar_v4	89.81	65844046	PAIRED	1
null	null	HTIR27836	duodenum	A03	14	10	0	A03.14.010.00	tissue	duodenum	duodenum	intestines	digestive system	juvenile	female	Bovidae	Ovis aries	Hu sheep	healthy	null	null	null	null	a large-scale transcriptome atlas based on 8 * 110 self-generated RNA-seq profiles at sub-tissue resolution	R1	null	illumina	oar_v4	89.83	36822504	PAIRED	1
null	null	HTIR27837	duodenum	A03	14	10	0	A03.14.010.00	tissue	duodenum	duodenum	intestines	digestive system	juvenile	female	Bovidae	Ovis aries	Hu sheep	healthy	null	null	null	null	a large-scale transcriptome atlas based on 8 * 110 self-generated RNA-seq profiles at sub-tissue resolution	R2	null	illumina	oar_v4	89.79	29021542	PAIRED	1
null	null	HTIR27838	jejunum	A03	14	20	0	A03.14.020.00	tissue	jejunum	jejunum	intestines	digestive system	juvenile	female	Bovidae	Ovis aries	Hu sheep	healthy	null	null	null	null	a large-scale transcriptome atlas based on 8 * 110 self-generated RNA-seq profiles at sub-tissue resolution	mean	null	illumina	oar_v4	89	57248946	PAIRED	1
null	null	HTIR27839	jejunum	A03	14	20	0	A03.14.020.00	tissue	jejunum	jejunum	intestines	digestive system	juvenile	female	Bovidae	Ovis aries	Hu sheep	healthy	null	null	null	null	a large-scale transcriptome atlas based on 8 * 110 self-generated RNA-seq profiles at sub-tissue resolution	R1	null	illumina	oar_v4	89.06	32136059	PAIRED	1
null	null	HTIR27840	jejunum	A03	14	20	0	A03.14.020.00	tissue	jejunum	jejunum	intestines	digestive system	juvenile	female	Bovidae	Ovis aries	Hu sheep	healthy	null	null	null	null	a large-scale transcriptome atlas based on 8 * 110 self-generated RNA-seq profiles at sub-tissue resolution	R2	null	illumina	oar_v4	88.95	25112887	PAIRED	1
null	null	HTIR27841	ileum	A03	14	30	0	A03.14.030.00	tissue	ileum	ileum	intestines	digestive system	juvenile	female	Bovidae	Ovis aries	Hu sheep	healthy	null	null	null	null	a large-scale transcriptome atlas based on 8 * 110 self-generated RNA-seq profiles at sub-tissue resolution	mean	null	illumina	oar_v4	87.92	62397138	PAIRED	1
null	null	HTIR27842	ileum	A03	14	30	0	A03.14.030.00	tissue	ileum	ileum	intestines	digestive system	juvenile	female	Bovidae	Ovis aries	Hu sheep	healthy	null	null	null	null	a large-scale transcriptome atlas based on 8 * 110 self-generated RNA-seq profiles at sub-tissue resolution	R1	null	illumina	oar_v4	88.1	39187515	PAIRED	1
null	null	HTIR27843	ileum	A03	14	30	0	A03.14.030.00	tissue	ileum	ileum	intestines	digestive system	juvenile	female	Bovidae	Ovis aries	Hu sheep	healthy	null	null	null	null	a large-scale transcriptome atlas based on 8 * 110 self-generated RNA-seq profiles at sub-tissue resolution	R2	null	illumina	oar_v4	87.74	23209623	PAIRED	1
null	null	HTIR27844	caecum	A03	14	40	0	A03.14.040.00	tissue	caecum	caecum	intestines	digestive system	juvenile	female	Bovidae	Ovis aries	Hu sheep	healthy	null	null	null	null	a large-scale transcriptome atlas based on 8 * 110 self-generated RNA-seq profiles at sub-tissue resolution	mean	null	illumina	oar_v4	88.59	65054927	PAIRED	1
null	null	HTIR27845	caecum	A03	14	40	0	A03.14.040.00	tissue	caecum	caecum	intestines	digestive system	juvenile	female	Bovidae	Ovis aries	Hu sheep	healthy	null	null	null	null	a large-scale transcriptome atlas based on 8 * 110 self-generated RNA-seq profiles at sub-tissue resolution	R1	null	illumina	oar_v4	88.53	29950561	PAIRED	1
null	null	HTIR27846	caecum	A03	14	40	0	A03.14.040.00	tissue	caecum	caecum	intestines	digestive system	juvenile	female	Bovidae	Ovis aries	Hu sheep	healthy	null	null	null	null	a large-scale transcriptome atlas based on 8 * 110 self-generated RNA-seq profiles at sub-tissue resolution	R2	null	illumina	oar_v4	88.64	35104366	PAIRED	1
null	null	HTIR27847	colon	A03	14	50	0	A03.14.050.00	tissue	colon	colon	intestines	digestive system	juvenile	female	Bovidae	Ovis aries	Hu sheep	healthy	null	null	null	null	a large-scale transcriptome atlas based on 8 * 110 self-generated RNA-seq profiles at sub-tissue resolution	mean	null	illumina	oar_v4	89.66	64007273	PAIRED	1
null	null	HTIR27848	colon	A03	14	50	0	A03.14.050.00	tissue	colon	colon	intestines	digestive system	juvenile	female	Bovidae	Ovis aries	Hu sheep	healthy	null	null	null	null	a large-scale transcriptome atlas based on 8 * 110 self-generated RNA-seq profiles at sub-tissue resolution	R1	null	illumina	oar_v4	90.08	40498305	PAIRED	1
null	null	HTIR27849	colon	A03	14	50	0	A03.14.050.00	tissue	colon	colon	intestines	digestive system	juvenile	female	Bovidae	Ovis aries	Hu sheep	healthy	null	null	null	null	a large-scale transcriptome atlas based on 8 * 110 self-generated RNA-seq profiles at sub-tissue resolution	R2	null	illumina	oar_v4	89.25	23508968	PAIRED	1
null	null	HTIR27850	rectum	A03	14	60	0	A03.14.060.00	tissue	rectum	rectum	intestines	digestive system	juvenile	female	Bovidae	Ovis aries	Hu sheep	healthy	null	null	null	null	a large-scale transcriptome atlas based on 8 * 110 self-generated RNA-seq profiles at sub-tissue resolution	mean	null	illumina	oar_v4	90.16	55627573	PAIRED	1
null	null	HTIR27851	rectum	A03	14	60	0	A03.14.060.00	tissue	rectum	rectum	intestines	digestive system	juvenile	female	Bovidae	Ovis aries	Hu sheep	healthy	null	null	null	null	a large-scale transcriptome atlas based on 8 * 110 self-generated RNA-seq profiles at sub-tissue resolution	R1	null	illumina	oar_v4	90.26	29652003	PAIRED	1
null	null	HTIR27852	rectum	A03	14	60	0	A03.14.060.00	tissue	rectum	rectum	intestines	digestive system	juvenile	female	Bovidae	Ovis aries	Hu sheep	healthy	null	null	null	null	a large-scale transcriptome atlas based on 8 * 110 self-generated RNA-seq profiles at sub-tissue resolution	R2	null	illumina	oar_v4	90.07	25975570	PAIRED	1
null	null	HTIR27853	intestinal fat	A03	14	80	0	A03.14.080.00	tissue	intestinal fat	intestinal fat	intestines	digestive system	juvenile	female	Bovidae	Ovis aries	Hu sheep	healthy	null	null	null	null	a large-scale transcriptome atlas based on 8 * 110 self-generated RNA-seq profiles at sub-tissue resolution	mean	null	illumina	oar_v4	90.32	76735146	PAIRED	1
null	null	HTIR27854	intestinal fat	A03	14	80	0	A03.14.080.00	tissue	intestinal fat	intestinal fat	intestines	digestive system	juvenile	female	Bovidae	Ovis aries	Hu sheep	healthy	null	null	null	null	a large-scale transcriptome atlas based on 8 * 110 self-generated RNA-seq profiles at sub-tissue resolution	R1	null	illumina	oar_v4	90.33	38619518	PAIRED	1
null	null	HTIR27855	intestinal fat	A03	14	80	0	A03.14.080.00	tissue	intestinal fat	intestinal fat	intestines	digestive system	juvenile	female	Bovidae	Ovis aries	Hu sheep	healthy	null	null	null	null	a large-scale transcriptome atlas based on 8 * 110 self-generated RNA-seq profiles at sub-tissue resolution	R2	null	illumina	oar_v4	90.32	38115628	PAIRED	1
null	null	HTIR27856	gall bladder	A03	15	20	0	A03.15.020.00	tissue	gall bladder	gall bladder	liver	digestive system	juvenile	female	Bovidae	Ovis aries	Hu sheep	healthy	null	null	null	null	a large-scale transcriptome atlas based on 8 * 110 self-generated RNA-seq profiles at sub-tissue resolution	mean	null	illumina	oar_v4	89.78	59357868	PAIRED	1
null	null	HTIR27857	gall bladder	A03	15	20	0	A03.15.020.00	tissue	gall bladder	gall bladder	liver	digestive system	juvenile	female	Bovidae	Ovis aries	Hu sheep	healthy	null	null	null	null	a large-scale transcriptome atlas based on 8 * 110 self-generated RNA-seq profiles at sub-tissue resolution	R1	null	illumina	oar_v4	89.76	34434373	PAIRED	1
null	null	HTIR27858	gall bladder	A03	15	20	0	A03.15.020.00	tissue	gall bladder	gall bladder	liver	digestive system	juvenile	female	Bovidae	Ovis aries	Hu sheep	healthy	null	null	null	null	a large-scale transcriptome atlas based on 8 * 110 self-generated RNA-seq profiles at sub-tissue resolution	R2	null	illumina	oar_v4	89.81	24923495	PAIRED	1
null	null	HTIR27859	lobus hepatic dexter	A03	15	40	10	A03.15.040.10	tissue	lobus hepatic dexter	lobe of liver	liver	digestive system	juvenile	female	Bovidae	Ovis aries	Hu sheep	healthy	null	null	null	null	a large-scale transcriptome atlas based on 8 * 110 self-generated RNA-seq profiles at sub-tissue resolution	mean	null	illumina	oar_v4	91.67	63968767	PAIRED	1
null	null	HTIR27860	lobus hepatic dexter	A03	15	40	10	A03.15.040.10	tissue	lobus hepatic dexter	lobe of liver	liver	digestive system	juvenile	female	Bovidae	Ovis aries	Hu sheep	healthy	null	null	null	null	a large-scale transcriptome atlas based on 8 * 110 self-generated RNA-seq profiles at sub-tissue resolution	R1	null	illumina	oar_v4	91.64	37680618	PAIRED	1
null	null	HTIR27861	lobus hepatic dexter	A03	15	40	10	A03.15.040.10	tissue	lobus hepatic dexter	lobe of liver	liver	digestive system	juvenile	female	Bovidae	Ovis aries	Hu sheep	healthy	null	null	null	null	a large-scale transcriptome atlas based on 8 * 110 self-generated RNA-seq profiles at sub-tissue resolution	R2	null	illumina	oar_v4	91.71	26288149	PAIRED	1
null	null	HTIR27862	lobus hepatic sinister	A03	15	40	15	A03.15.040.15	tissue	lobus hepatic sinister	lobe of liver	liver	digestive system	juvenile	female	Bovidae	Ovis aries	Hu sheep	healthy	null	null	null	null	a large-scale transcriptome atlas based on 8 * 110 self-generated RNA-seq profiles at sub-tissue resolution	mean	null	illumina	oar_v4	91.97	64479293	PAIRED	1
null	null	HTIR27863	lobus hepatic sinister	A03	15	40	15	A03.15.040.15	tissue	lobus hepatic sinister	lobe of liver	liver	digestive system	juvenile	female	Bovidae	Ovis aries	Hu sheep	healthy	null	null	null	null	a large-scale transcriptome atlas based on 8 * 110 self-generated RNA-seq profiles at sub-tissue resolution	R1	null	illumina	oar_v4	92.04	37456459	PAIRED	1
null	null	HTIR27864	lobus hepatic sinister	A03	15	40	15	A03.15.040.15	tissue	lobus hepatic sinister	lobe of liver	liver	digestive system	juvenile	female	Bovidae	Ovis aries	Hu sheep	healthy	null	null	null	null	a large-scale transcriptome atlas based on 8 * 110 self-generated RNA-seq profiles at sub-tissue resolution	R2	null	illumina	oar_v4	91.91	27022834	PAIRED	1
null	null	HTIR27865	lobus quadratus hepatis	A03	15	40	20	A03.15.040.20	tissue	lobus quadratus hepatis	lobe of liver	liver	digestive system	juvenile	female	Bovidae	Ovis aries	Hu sheep	healthy	null	null	null	null	a large-scale transcriptome atlas based on 8 * 110 self-generated RNA-seq profiles at sub-tissue resolution	mean	null	illumina	oar_v4	92.41	60339503	PAIRED	1
null	null	HTIR27866	lobus quadratus hepatis	A03	15	40	20	A03.15.040.20	tissue	lobus quadratus hepatis	lobe of liver	liver	digestive system	juvenile	female	Bovidae	Ovis aries	Hu sheep	healthy	null	null	null	null	a large-scale transcriptome atlas based on 8 * 110 self-generated RNA-seq profiles at sub-tissue resolution	R1	null	illumina	oar_v4	92.62	30973058	PAIRED	1
null	null	HTIR27867	lobus quadratus hepatis	A03	15	40	20	A03.15.040.20	tissue	lobus quadratus hepatis	lobe of liver	liver	digestive system	juvenile	female	Bovidae	Ovis aries	Hu sheep	healthy	null	null	null	null	a large-scale transcriptome atlas based on 8 * 110 self-generated RNA-seq profiles at sub-tissue resolution	R2	null	illumina	oar_v4	92.21	29366445	PAIRED	1
null	null	HTIR27868	lobus spigelii hepatis	A03	15	40	25	A03.15.040.25	tissue	lobus spigelii hepatis	lobe of liver	liver	digestive system	juvenile	female	Bovidae	Ovis aries	Hu sheep	healthy	null	null	null	null	a large-scale transcriptome atlas based on 8 * 110 self-generated RNA-seq profiles at sub-tissue resolution	mean	null	illumina	oar_v4	91.98	58155434	PAIRED	1
null	null	HTIR27869	lobus spigelii hepatis	A03	15	40	25	A03.15.040.25	tissue	lobus spigelii hepatis	lobe of liver	liver	digestive system	juvenile	female	Bovidae	Ovis aries	Hu sheep	healthy	null	null	null	null	a large-scale transcriptome atlas based on 8 * 110 self-generated RNA-seq profiles at sub-tissue resolution	R1	null	illumina	oar_v4	91.91	36876833	PAIRED	1
null	null	HTIR27870	lobus spigelii hepatis	A03	15	40	25	A03.15.040.25	tissue	lobus spigelii hepatis	lobe of liver	liver	digestive system	juvenile	female	Bovidae	Ovis aries	Hu sheep	healthy	null	null	null	null	a large-scale transcriptome atlas based on 8 * 110 self-generated RNA-seq profiles at sub-tissue resolution	R2	null	illumina	oar_v4	92.06	21278601	PAIRED	1
null	null	HTIR27871	bile duct	A03	15	50	0	A03.15.050.00	tissue	bile duct	bile duct	liver	digestive system	juvenile	female	Bovidae	Ovis aries	Hu sheep	healthy	null	null	null	null	a large-scale transcriptome atlas based on 8 * 110 self-generated RNA-seq profiles at sub-tissue resolution	mean	null	illumina	oar_v4	90.53	56608173	PAIRED	1
null	null	HTIR27872	bile duct	A03	15	50	0	A03.15.050.00	tissue	bile duct	bile duct	liver	digestive system	juvenile	female	Bovidae	Ovis aries	Hu sheep	healthy	null	null	null	null	a large-scale transcriptome atlas based on 8 * 110 self-generated RNA-seq profiles at sub-tissue resolution	R1	null	illumina	oar_v4	90.53	31662903	PAIRED	1
null	null	HTIR27873	bile duct	A03	15	50	0	A03.15.050.00	tissue	bile duct	bile duct	liver	digestive system	juvenile	female	Bovidae	Ovis aries	Hu sheep	healthy	null	null	null	null	a large-scale transcriptome atlas based on 8 * 110 self-generated RNA-seq profiles at sub-tissue resolution	R2	null	illumina	oar_v4	90.52	24945270	PAIRED	1
null	null	HTIR27874	laryngeal muscle	A04	3	50	0	A04.03.050.00	tissue	laryngeal muscle	laryngeal muscle	throat	respiratory system	juvenile	female	Bovidae	Ovis aries	Hu sheep	healthy	null	null	null	null	a large-scale transcriptome atlas based on 8 * 110 self-generated RNA-seq profiles at sub-tissue resolution	mean	null	illumina	oar_v4	91.48	60426462	PAIRED	1
null	null	HTIR27875	laryngeal muscle	A04	3	50	0	A04.03.050.00	tissue	laryngeal muscle	laryngeal muscle	throat	respiratory system	juvenile	female	Bovidae	Ovis aries	Hu sheep	healthy	null	null	null	null	a large-scale transcriptome atlas based on 8 * 110 self-generated RNA-seq profiles at sub-tissue resolution	R1	null	illumina	oar_v4	91.51	35781035	PAIRED	1
null	null	HTIR27876	laryngeal muscle	A04	3	50	0	A04.03.050.00	tissue	laryngeal muscle	laryngeal muscle	throat	respiratory system	juvenile	female	Bovidae	Ovis aries	Hu sheep	healthy	null	null	null	null	a large-scale transcriptome atlas based on 8 * 110 self-generated RNA-seq profiles at sub-tissue resolution	R2	null	illumina	oar_v4	91.45	24645427	PAIRED	1
null	null	HTIR27877	laryngeal hose	A04	3	80	0	A04.03.080.00	tissue	laryngeal hose	laryngeal hose	throat	respiratory system	juvenile	female	Bovidae	Ovis aries	Hu sheep	healthy	null	null	null	null	a large-scale transcriptome atlas based on 8 * 110 self-generated RNA-seq profiles at sub-tissue resolution	mean	null	illumina	oar_v4	90.09	50427647	PAIRED	1
null	null	HTIR27878	laryngeal hose	A04	3	80	0	A04.03.080.00	tissue	laryngeal hose	laryngeal hose	throat	respiratory system	juvenile	female	Bovidae	Ovis aries	Hu sheep	healthy	null	null	null	null	a large-scale transcriptome atlas based on 8 * 110 self-generated RNA-seq profiles at sub-tissue resolution	R1	null	illumina	oar_v4	90.12	30068553	PAIRED	1
null	null	HTIR27879	laryngeal hose	A04	3	80	0	A04.03.080.00	tissue	laryngeal hose	laryngeal hose	throat	respiratory system	juvenile	female	Bovidae	Ovis aries	Hu sheep	healthy	null	null	null	null	a large-scale transcriptome atlas based on 8 * 110 self-generated RNA-seq profiles at sub-tissue resolution	R2	null	illumina	oar_v4	90.06	20359094	PAIRED	1
null	null	HTIR27880	trachea	A04	4	0	0	A04.04.000.00	tissue	trachea	trachea	trachea	respiratory system	juvenile	female	Bovidae	Ovis aries	Hu sheep	healthy	null	null	null	null	a large-scale transcriptome atlas based on 8 * 110 self-generated RNA-seq profiles at sub-tissue resolution	mean	null	illumina	oar_v4	88.59	61738389	PAIRED	1
null	null	HTIR27881	trachea	A04	4	0	0	A04.04.000.00	tissue	trachea	trachea	trachea	respiratory system	juvenile	female	Bovidae	Ovis aries	Hu sheep	healthy	null	null	null	null	a large-scale transcriptome atlas based on 8 * 110 self-generated RNA-seq profiles at sub-tissue resolution	R1	null	illumina	oar_v4	88.72	36339252	PAIRED	1
null	null	HTIR27882	trachea	A04	4	0	0	A04.04.000.00	tissue	trachea	trachea	trachea	respiratory system	juvenile	female	Bovidae	Ovis aries	Hu sheep	healthy	null	null	null	null	a large-scale transcriptome atlas based on 8 * 110 self-generated RNA-seq profiles at sub-tissue resolution	R2	null	illumina	oar_v4	88.45	25399137	PAIRED	1
null	null	HTIR27883	lobus superior pulmonis dextri	A04	6	10	0	A04.06.010.00	tissue	lobus superior pulmonis dextri	lobus superior pulmonis dextri	lung	respiratory system	juvenile	female	Bovidae	Ovis aries	Hu sheep	healthy	null	null	null	null	a large-scale transcriptome atlas based on 8 * 110 self-generated RNA-seq profiles at sub-tissue resolution	mean	null	illumina	oar_v4	89.84	68455249	PAIRED	1
null	null	HTIR27884	lobus superior pulmonis dextri	A04	6	10	0	A04.06.010.00	tissue	lobus superior pulmonis dextri	lobus superior pulmonis dextri	lung	respiratory system	juvenile	female	Bovidae	Ovis aries	Hu sheep	healthy	null	null	null	null	a large-scale transcriptome atlas based on 8 * 110 self-generated RNA-seq profiles at sub-tissue resolution	R1	null	illumina	oar_v4	90.04	42215892	PAIRED	1
null	null	HTIR27885	lobus superior pulmonis dextri	A04	6	10	0	A04.06.010.00	tissue	lobus superior pulmonis dextri	lobus superior pulmonis dextri	lung	respiratory system	juvenile	female	Bovidae	Ovis aries	Hu sheep	healthy	null	null	null	null	a large-scale transcriptome atlas based on 8 * 110 self-generated RNA-seq profiles at sub-tissue resolution	R2	null	illumina	oar_v4	89.64	26239357	PAIRED	1
null	null	HTIR27886	lobus medius pulmonis dextri	A04	6	20	0	A04.06.020.00	tissue	lobus medius pulmonis dextri	lobus medius pulmonis dextri	lung	respiratory system	juvenile	female	Bovidae	Ovis aries	Hu sheep	healthy	null	null	null	null	a large-scale transcriptome atlas based on 8 * 110 self-generated RNA-seq profiles at sub-tissue resolution	mean	null	illumina	oar_v4	89.53	64905697	PAIRED	1
null	null	HTIR27887	lobus medius pulmonis dextri	A04	6	20	0	A04.06.020.00	tissue	lobus medius pulmonis dextri	lobus medius pulmonis dextri	lung	respiratory system	juvenile	female	Bovidae	Ovis aries	Hu sheep	healthy	null	null	null	null	a large-scale transcriptome atlas based on 8 * 110 self-generated RNA-seq profiles at sub-tissue resolution	R1	null	illumina	oar_v4	89.52	38232539	PAIRED	1
null	null	HTIR27888	lobus medius pulmonis dextri	A04	6	20	0	A04.06.020.00	tissue	lobus medius pulmonis dextri	lobus medius pulmonis dextri	lung	respiratory system	juvenile	female	Bovidae	Ovis aries	Hu sheep	healthy	null	null	null	null	a large-scale transcriptome atlas based on 8 * 110 self-generated RNA-seq profiles at sub-tissue resolution	R2	null	illumina	oar_v4	89.54	26673158	PAIRED	1
null	null	HTIR27889	lobus inferior pulmonis dextri	A04	6	30	0	A04.06.030.00	tissue	lobus inferior pulmonis dextri	lobus inferior pulmonis dextri	lung	respiratory system	juvenile	female	Bovidae	Ovis aries	Hu sheep	healthy	null	null	null	null	a large-scale transcriptome atlas based on 8 * 110 self-generated RNA-seq profiles at sub-tissue resolution	mean	null	illumina	oar_v4	89.22	65427091	PAIRED	1
null	null	HTIR27890	lobus inferior pulmonis dextri	A04	6	30	0	A04.06.030.00	tissue	lobus inferior pulmonis dextri	lobus inferior pulmonis dextri	lung	respiratory system	juvenile	female	Bovidae	Ovis aries	Hu sheep	healthy	null	null	null	null	a large-scale transcriptome atlas based on 8 * 110 self-generated RNA-seq profiles at sub-tissue resolution	R1	null	illumina	oar_v4	89.34	35061684	PAIRED	1
null	null	HTIR27891	lobus inferior pulmonis dextri	A04	6	30	0	A04.06.030.00	tissue	lobus inferior pulmonis dextri	lobus inferior pulmonis dextri	lung	respiratory system	juvenile	female	Bovidae	Ovis aries	Hu sheep	healthy	null	null	null	null	a large-scale transcriptome atlas based on 8 * 110 self-generated RNA-seq profiles at sub-tissue resolution	R2	null	illumina	oar_v4	89.09	30365407	PAIRED	1
null	null	HTIR27892	auxiliary lobe	A04	6	70	0	A04.06.070.00	tissue	auxiliary lobe	auxiliary lobe	lung	respiratory system	juvenile	female	Bovidae	Ovis aries	Hu sheep	healthy	null	null	null	null	a large-scale transcriptome atlas based on 8 * 110 self-generated RNA-seq profiles at sub-tissue resolution	mean	null	illumina	oar_v4	89.53	57700141	PAIRED	1
null	null	HTIR27893	auxiliary lobe	A04	6	70	0	A04.06.070.00	tissue	auxiliary lobe	auxiliary lobe	lung	respiratory system	juvenile	female	Bovidae	Ovis aries	Hu sheep	healthy	null	null	null	null	a large-scale transcriptome atlas based on 8 * 110 self-generated RNA-seq profiles at sub-tissue resolution	R1	null	illumina	oar_v4	89.55	34350703	PAIRED	1
null	null	HTIR27894	auxiliary lobe	A04	6	70	0	A04.06.070.00	tissue	auxiliary lobe	auxiliary lobe	lung	respiratory system	juvenile	female	Bovidae	Ovis aries	Hu sheep	healthy	null	null	null	null	a large-scale transcriptome atlas based on 8 * 110 self-generated RNA-seq profiles at sub-tissue resolution	R2	null	illumina	oar_v4	89.5	23349438	PAIRED	1
null	null	HTIR27895	renal fat sac	A05	1	10	0	A05.01.010.00	tissue	renal fat sac	renal fat sac	kidney	urinary system	juvenile	female	Bovidae	Ovis aries	Hu sheep	healthy	null	null	null	null	a large-scale transcriptome atlas based on 8 * 110 self-generated RNA-seq profiles at sub-tissue resolution	mean	null	illumina	oar_v4	90.49	55946564	PAIRED	1
null	null	HTIR27896	renal fat sac	A05	1	10	0	A05.01.010.00	tissue	renal fat sac	renal fat sac	kidney	urinary system	juvenile	female	Bovidae	Ovis aries	Hu sheep	healthy	null	null	null	null	a large-scale transcriptome atlas based on 8 * 110 self-generated RNA-seq profiles at sub-tissue resolution	R1	null	illumina	oar_v4	90.6	34026499	PAIRED	1
null	null	HTIR27897	renal fat sac	A05	1	10	0	A05.01.010.00	tissue	renal fat sac	renal fat sac	kidney	urinary system	juvenile	female	Bovidae	Ovis aries	Hu sheep	healthy	null	null	null	null	a large-scale transcriptome atlas based on 8 * 110 self-generated RNA-seq profiles at sub-tissue resolution	R2	null	illumina	oar_v4	90.38	21920065	PAIRED	1
null	null	HTIR27898	renal cortex	A05	1	50	0	A05.01.050.00	tissue	renal cortex	renal cortex	kidney	urinary system	juvenile	female	Bovidae	Ovis aries	Hu sheep	healthy	null	null	null	null	a large-scale transcriptome atlas based on 8 * 110 self-generated RNA-seq profiles at sub-tissue resolution	mean	null	illumina	oar_v4	91.09	96715746	PAIRED	1
null	null	HTIR27899	renal cortex	A05	1	50	0	A05.01.050.00	tissue	renal cortex	renal cortex	kidney	urinary system	juvenile	female	Bovidae	Ovis aries	Hu sheep	healthy	null	null	null	null	a large-scale transcriptome atlas based on 8 * 110 self-generated RNA-seq profiles at sub-tissue resolution	R1	null	illumina	oar_v4	91.16	40520078	PAIRED	1
null	null	HTIR27900	renal cortex	A05	1	50	0	A05.01.050.00	tissue	renal cortex	renal cortex	kidney	urinary system	juvenile	female	Bovidae	Ovis aries	Hu sheep	healthy	null	null	null	null	a large-scale transcriptome atlas based on 8 * 110 self-generated RNA-seq profiles at sub-tissue resolution	R2	null	illumina	oar_v4	91.02	56195668	PAIRED	1
null	null	HTIR27901	renal medulla	A05	1	60	0	A05.01.060.00	tissue	renal medulla	renal medulla	kidney	urinary system	juvenile	female	Bovidae	Ovis aries	Hu sheep	healthy	null	null	null	null	a large-scale transcriptome atlas based on 8 * 110 self-generated RNA-seq profiles at sub-tissue resolution	mean	null	illumina	oar_v4	90.93	21542545	PAIRED	1
null	null	HTIR27902	renal medulla	A05	1	60	0	A05.01.060.00	tissue	renal medulla	renal medulla	kidney	urinary system	juvenile	female	Bovidae	Ovis aries	Hu sheep	healthy	null	null	null	null	a large-scale transcriptome atlas based on 8 * 110 self-generated RNA-seq profiles at sub-tissue resolution	R1	null	illumina	oar_v4	91.21	18374327	PAIRED	1
null	null	HTIR27903	renal medulla	A05	1	60	0	A05.01.060.00	tissue	renal medulla	renal medulla	kidney	urinary system	juvenile	female	Bovidae	Ovis aries	Hu sheep	healthy	null	null	null	null	a large-scale transcriptome atlas based on 8 * 110 self-generated RNA-seq profiles at sub-tissue resolution	R2	null	illumina	oar_v4	90.65	3168218	PAIRED	1
null	null	HTIR27904	ureter	A05	2	10	0	A05.02.010.00	tissue	ureter	ureter	ureter	urinary system	juvenile	female	Bovidae	Ovis aries	Hu sheep	healthy	null	null	null	null	a large-scale transcriptome atlas based on 8 * 110 self-generated RNA-seq profiles at sub-tissue resolution	mean	null	illumina	oar_v4	89.85	80256485	PAIRED	1
null	null	HTIR27905	ureter	A05	2	10	0	A05.02.010.00	tissue	ureter	ureter	ureter	urinary system	juvenile	female	Bovidae	Ovis aries	Hu sheep	healthy	null	null	null	null	a large-scale transcriptome atlas based on 8 * 110 self-generated RNA-seq profiles at sub-tissue resolution	R1	null	illumina	oar_v4	89.88	39678066	PAIRED	1
null	null	HTIR27906	ureter	A05	2	10	0	A05.02.010.00	tissue	ureter	ureter	ureter	urinary system	juvenile	female	Bovidae	Ovis aries	Hu sheep	healthy	null	null	null	null	a large-scale transcriptome atlas based on 8 * 110 self-generated RNA-seq profiles at sub-tissue resolution	R2	null	illumina	oar_v4	89.83	40578419	PAIRED	1
null	null	HTIR27907	bladder	A05	3	0	0	A05.03.000.00	tissue	bladder	bladder	bladder	urinary system	juvenile	female	Bovidae	Ovis aries	Hu sheep	healthy	null	null	null	null	a large-scale transcriptome atlas based on 8 * 110 self-generated RNA-seq profiles at sub-tissue resolution	mean	null	illumina	oar_v4	86.84	64951788	PAIRED	1
null	null	HTIR27908	bladder	A05	3	0	0	A05.03.000.00	tissue	bladder	bladder	bladder	urinary system	juvenile	female	Bovidae	Ovis aries	Hu sheep	healthy	null	null	null	null	a large-scale transcriptome atlas based on 8 * 110 self-generated RNA-seq profiles at sub-tissue resolution	R1	null	illumina	oar_v4	87.12	37700413	PAIRED	1
null	null	HTIR27909	bladder	A05	3	0	0	A05.03.000.00	tissue	bladder	bladder	bladder	urinary system	juvenile	female	Bovidae	Ovis aries	Hu sheep	healthy	null	null	null	null	a large-scale transcriptome atlas based on 8 * 110 self-generated RNA-seq profiles at sub-tissue resolution	R2	null	illumina	oar_v4	86.55	27251375	PAIRED	1
null	null	HTIR27910	urethra	A05	4	0	0	A05.04.000.00	tissue	urethra	urethra	urethra	urinary system	juvenile	female	Bovidae	Ovis aries	Hu sheep	healthy	null	null	null	null	a large-scale transcriptome atlas based on 8 * 110 self-generated RNA-seq profiles at sub-tissue resolution	mean	null	illumina	oar_v4	84.97	66031939	PAIRED	1
null	null	HTIR27911	urethra	A05	4	0	0	A05.04.000.00	tissue	urethra	urethra	urethra	urinary system	juvenile	female	Bovidae	Ovis aries	Hu sheep	healthy	null	null	null	null	a large-scale transcriptome atlas based on 8 * 110 self-generated RNA-seq profiles at sub-tissue resolution	R1	null	illumina	oar_v4	85.16	42152457	PAIRED	1
null	null	HTIR27912	urethra	A05	4	0	0	A05.04.000.00	tissue	urethra	urethra	urethra	urinary system	juvenile	female	Bovidae	Ovis aries	Hu sheep	healthy	null	null	null	null	a large-scale transcriptome atlas based on 8 * 110 self-generated RNA-seq profiles at sub-tissue resolution	R2	null	illumina	oar_v4	84.77	23879482	PAIRED	1
null	null	HTIR27913	ovary	A06	1	0	0	A06.01.000.00	tissue	ovary	ovary	ovary	reproductive system	juvenile	female	Bovidae	Ovis aries	Hu sheep	healthy	null	null	null	null	a large-scale transcriptome atlas based on 8 * 110 self-generated RNA-seq profiles at sub-tissue resolution	mean	null	illumina	oar_v4	90.78	51812895	PAIRED	1
null	null	HTIR27914	ovary	A06	1	0	0	A06.01.000.00	tissue	ovary	ovary	ovary	reproductive system	juvenile	female	Bovidae	Ovis aries	Hu sheep	healthy	null	null	null	null	a large-scale transcriptome atlas based on 8 * 110 self-generated RNA-seq profiles at sub-tissue resolution	R1	null	illumina	oar_v4	90.92	31769977	PAIRED	1
null	null	HTIR27915	ovary	A06	1	0	0	A06.01.000.00	tissue	ovary	ovary	ovary	reproductive system	juvenile	female	Bovidae	Ovis aries	Hu sheep	healthy	null	null	null	null	a large-scale transcriptome atlas based on 8 * 110 self-generated RNA-seq profiles at sub-tissue resolution	R2	null	illumina	oar_v4	90.63	20042918	PAIRED	1
null	null	HTIR27916	oviduct	A06	2	10	5	A06.02.010.05	tissue	oviduct	oviduct	oviduct	reproductive system	juvenile	female	Bovidae	Ovis aries	Hu sheep	healthy	null	null	null	null	a large-scale transcriptome atlas based on 8 * 110 self-generated RNA-seq profiles at sub-tissue resolution	mean	null	illumina	oar_v4	88.95	79263107	PAIRED	1
null	null	HTIR27917	oviduct	A06	2	10	5	A06.02.010.05	tissue	oviduct	oviduct	oviduct	reproductive system	juvenile	female	Bovidae	Ovis aries	Hu sheep	healthy	null	null	null	null	a large-scale transcriptome atlas based on 8 * 110 self-generated RNA-seq profiles at sub-tissue resolution	R1	null	illumina	oar_v4	89.99	41053666	PAIRED	1
null	null	HTIR27918	oviduct	A06	2	10	5	A06.02.010.05	tissue	oviduct	oviduct	oviduct	reproductive system	juvenile	female	Bovidae	Ovis aries	Hu sheep	healthy	null	null	null	null	a large-scale transcriptome atlas based on 8 * 110 self-generated RNA-seq profiles at sub-tissue resolution	R2	null	illumina	oar_v4	87.91	38209441	PAIRED	1
null	null	HTIR27922	uterine caruncle	A06	3	10	5	A06.03.010.05	tissue	uterine caruncle	uterine horn	uterus	reproductive system	juvenile	female	Bovidae	Ovis aries	Hu sheep	healthy	null	null	null	null	a large-scale transcriptome atlas based on 8 * 110 self-generated RNA-seq profiles at sub-tissue resolution	mean	null	illumina	oar_v4	90.7	66262229	PAIRED	1
null	null	HTIR27923	uterine caruncle	A06	3	10	5	A06.03.010.05	tissue	uterine caruncle	uterine horn	uterus	reproductive system	juvenile	female	Bovidae	Ovis aries	Hu sheep	healthy	null	null	null	null	a large-scale transcriptome atlas based on 8 * 110 self-generated RNA-seq profiles at sub-tissue resolution	R1	null	illumina	oar_v4	90.83	41758190	PAIRED	1
null	null	HTIR27924	uterine caruncle	A06	3	10	5	A06.03.010.05	tissue	uterine caruncle	uterine horn	uterus	reproductive system	juvenile	female	Bovidae	Ovis aries	Hu sheep	healthy	null	null	null	null	a large-scale transcriptome atlas based on 8 * 110 self-generated RNA-seq profiles at sub-tissue resolution	R2	null	illumina	oar_v4	90.58	24504039	PAIRED	1
null	null	HTIR27925	cervix top	A06	3	20	5	A06.03.020.05	tissue	cervix top	uterine cervix	uterus	reproductive system	juvenile	female	Bovidae	Ovis aries	Hu sheep	healthy	null	null	null	null	a large-scale transcriptome atlas based on 8 * 110 self-generated RNA-seq profiles at sub-tissue resolution	mean	null	illumina	oar_v4	90.36	65024170	PAIRED	1
null	null	HTIR27926	cervix top	A06	3	20	5	A06.03.020.05	tissue	cervix top	uterine cervix	uterus	reproductive system	juvenile	female	Bovidae	Ovis aries	Hu sheep	healthy	null	null	null	null	a large-scale transcriptome atlas based on 8 * 110 self-generated RNA-seq profiles at sub-tissue resolution	R1	null	illumina	oar_v4	90.65	41615271	PAIRED	1
null	null	HTIR27927	cervix top	A06	3	20	5	A06.03.020.05	tissue	cervix top	uterine cervix	uterus	reproductive system	juvenile	female	Bovidae	Ovis aries	Hu sheep	healthy	null	null	null	null	a large-scale transcriptome atlas based on 8 * 110 self-generated RNA-seq profiles at sub-tissue resolution	R2	null	illumina	oar_v4	90.07	23408899	PAIRED	1
null	null	HTIR27928	cervix bottom	A06	3	20	10	A06.03.020.10	tissue	cervix bottom	uterine cervix	uterus	reproductive system	juvenile	female	Bovidae	Ovis aries	Hu sheep	healthy	null	null	null	null	a large-scale transcriptome atlas based on 8 * 110 self-generated RNA-seq profiles at sub-tissue resolution	mean	null	illumina	oar_v4	91.13	84962340	PAIRED	1
null	null	HTIR27929	cervix bottom	A06	3	20	10	A06.03.020.10	tissue	cervix bottom	uterine cervix	uterus	reproductive system	juvenile	female	Bovidae	Ovis aries	Hu sheep	healthy	null	null	null	null	a large-scale transcriptome atlas based on 8 * 110 self-generated RNA-seq profiles at sub-tissue resolution	R1	null	illumina	oar_v4	91.35	43479959	PAIRED	1
null	null	HTIR27930	cervix bottom	A06	3	20	10	A06.03.020.10	tissue	cervix bottom	uterine cervix	uterus	reproductive system	juvenile	female	Bovidae	Ovis aries	Hu sheep	healthy	null	null	null	null	a large-scale transcriptome atlas based on 8 * 110 self-generated RNA-seq profiles at sub-tissue resolution	R2	null	illumina	oar_v4	90.91	41482381	PAIRED	1
null	null	HTIR27931	left atrium	A07	1	10	0	A07.01.010.00	tissue	left atrium	left atrium	heart	circulatory system	juvenile	female	Bovidae	Ovis aries	Hu sheep	healthy	null	null	null	null	a large-scale transcriptome atlas based on 8 * 110 self-generated RNA-seq profiles at sub-tissue resolution	mean	null	illumina	oar_v4	91.07	67891256	PAIRED	1
null	null	HTIR27932	left atrium	A07	1	10	0	A07.01.010.00	tissue	left atrium	left atrium	heart	circulatory system	juvenile	female	Bovidae	Ovis aries	Hu sheep	healthy	null	null	null	null	a large-scale transcriptome atlas based on 8 * 110 self-generated RNA-seq profiles at sub-tissue resolution	R1	null	illumina	oar_v4	91.2	37892840	PAIRED	1
null	null	HTIR27933	left atrium	A07	1	10	0	A07.01.010.00	tissue	left atrium	left atrium	heart	circulatory system	juvenile	female	Bovidae	Ovis aries	Hu sheep	healthy	null	null	null	null	a large-scale transcriptome atlas based on 8 * 110 self-generated RNA-seq profiles at sub-tissue resolution	R2	null	illumina	oar_v4	90.94	29998416	PAIRED	1
null	null	HTIR27934	right atrium	A07	1	20	0	A07.01.020.00	tissue	right atrium	right atrium	heart	circulatory system	juvenile	female	Bovidae	Ovis aries	Hu sheep	healthy	null	null	null	null	a large-scale transcriptome atlas based on 8 * 110 self-generated RNA-seq profiles at sub-tissue resolution	mean	null	illumina	oar_v4	90.74	50058010	PAIRED	1
null	null	HTIR27935	right atrium	A07	1	20	0	A07.01.020.00	tissue	right atrium	right atrium	heart	circulatory system	juvenile	female	Bovidae	Ovis aries	Hu sheep	healthy	null	null	null	null	a large-scale transcriptome atlas based on 8 * 110 self-generated RNA-seq profiles at sub-tissue resolution	R1	null	illumina	oar_v4	91.05	29466945	PAIRED	1
null	null	HTIR27936	right atrium	A07	1	20	0	A07.01.020.00	tissue	right atrium	right atrium	heart	circulatory system	juvenile	female	Bovidae	Ovis aries	Hu sheep	healthy	null	null	null	null	a large-scale transcriptome atlas based on 8 * 110 self-generated RNA-seq profiles at sub-tissue resolution	R2	null	illumina	oar_v4	90.43	20591065	PAIRED	1
null	null	HTIR27943	pulmonary artery	A07	2	40	0	A07.02.040.00	tissue	pulmonary artery	pulmonary artery	vessel	circulatory system	juvenile	female	Bovidae	Ovis aries	Hu sheep	healthy	null	null	null	null	a large-scale transcriptome atlas based on 8 * 110 self-generated RNA-seq profiles at sub-tissue resolution	mean	null	illumina	oar_v4	90.08	60181942	PAIRED	1
null	null	HTIR27944	pulmonary artery	A07	2	40	0	A07.02.040.00	tissue	pulmonary artery	pulmonary artery	vessel	circulatory system	juvenile	female	Bovidae	Ovis aries	Hu sheep	healthy	null	null	null	null	a large-scale transcriptome atlas based on 8 * 110 self-generated RNA-seq profiles at sub-tissue resolution	R1	null	illumina	oar_v4	90.48	38812190	PAIRED	1
null	null	HTIR27945	pulmonary artery	A07	2	40	0	A07.02.040.00	tissue	pulmonary artery	pulmonary artery	vessel	circulatory system	juvenile	female	Bovidae	Ovis aries	Hu sheep	healthy	null	null	null	null	a large-scale transcriptome atlas based on 8 * 110 self-generated RNA-seq profiles at sub-tissue resolution	R2	null	illumina	oar_v4	89.68	21369752	PAIRED	1
null	null	HTIR27946	pulmonary vein	A07	2	50	0	A07.02.050.00	tissue	pulmonary vein	pulmonary vein	vessel	circulatory system	juvenile	female	Bovidae	Ovis aries	Hu sheep	healthy	null	null	null	null	a large-scale transcriptome atlas based on 8 * 110 self-generated RNA-seq profiles at sub-tissue resolution	mean	null	illumina	oar_v4	90.67	55029045	PAIRED	1
null	null	HTIR27947	pulmonary vein	A07	2	50	0	A07.02.050.00	tissue	pulmonary vein	pulmonary vein	vessel	circulatory system	juvenile	female	Bovidae	Ovis aries	Hu sheep	healthy	null	null	null	null	a large-scale transcriptome atlas based on 8 * 110 self-generated RNA-seq profiles at sub-tissue resolution	R1	null	illumina	oar_v4	90.82	34494035	PAIRED	1
null	null	HTIR27948	pulmonary vein	A07	2	50	0	A07.02.050.00	tissue	pulmonary vein	pulmonary vein	vessel	circulatory system	juvenile	female	Bovidae	Ovis aries	Hu sheep	healthy	null	null	null	null	a large-scale transcriptome atlas based on 8 * 110 self-generated RNA-seq profiles at sub-tissue resolution	R2	null	illumina	oar_v4	90.52	20535010	PAIRED	1
null	null	HTIR27952	vena cava	A07	2	80	0	A07.02.080.00	tissue	vena cava	vena cava	vessel	circulatory system	juvenile	female	Bovidae	Ovis aries	Hu sheep	healthy	null	null	null	null	a large-scale transcriptome atlas based on 8 * 110 self-generated RNA-seq profiles at sub-tissue resolution	mean	null	illumina	oar_v4	90.31	66617128	PAIRED	1
null	null	HTIR27953	vena cava	A07	2	80	0	A07.02.080.00	tissue	vena cava	vena cava	vessel	circulatory system	juvenile	female	Bovidae	Ovis aries	Hu sheep	healthy	null	null	null	null	a large-scale transcriptome atlas based on 8 * 110 self-generated RNA-seq profiles at sub-tissue resolution	R1	null	illumina	oar_v4	90.53	36456594	PAIRED	1
null	null	HTIR27954	vena cava	A07	2	80	0	A07.02.080.00	tissue	vena cava	vena cava	vessel	circulatory system	juvenile	female	Bovidae	Ovis aries	Hu sheep	healthy	null	null	null	null	a large-scale transcriptome atlas based on 8 * 110 self-generated RNA-seq profiles at sub-tissue resolution	R2	null	illumina	oar_v4	90.1	30160534	PAIRED	1
null	null	HTIR27955	blood	A07	3	0	0	A07.03.000.00	tissue	blood	blood	blood	circulatory system	juvenile	female	Bovidae	Ovis aries	Hu sheep	healthy	null	null	null	null	a large-scale transcriptome atlas based on 8 * 110 self-generated RNA-seq profiles at sub-tissue resolution	mean	null	illumina	oar_v4	89.45	83905648	PAIRED	1
null	null	HTIR27956	blood	A07	3	0	0	A07.03.000.00	tissue	blood	blood	blood	circulatory system	juvenile	female	Bovidae	Ovis aries	Hu sheep	healthy	null	null	null	null	a large-scale transcriptome atlas based on 8 * 110 self-generated RNA-seq profiles at sub-tissue resolution	R1	null	illumina	oar_v4	89.75	42731659	PAIRED	1
null	null	HTIR27957	blood	A07	3	0	0	A07.03.000.00	tissue	blood	blood	blood	circulatory system	juvenile	female	Bovidae	Ovis aries	Hu sheep	healthy	null	null	null	null	a large-scale transcriptome atlas based on 8 * 110 self-generated RNA-seq profiles at sub-tissue resolution	R2	null	illumina	oar_v4	89.16	41173989	PAIRED	1
null	null	HTIR27958	white pulp	A08	4	10	0	A08.04.010.00	tissue	white pulp	white pulp	spleen	immune system	juvenile	female	Bovidae	Ovis aries	Hu sheep	healthy	null	null	null	null	a large-scale transcriptome atlas based on 8 * 110 self-generated RNA-seq profiles at sub-tissue resolution	mean	null	illumina	oar_v4	85.74	59702538	PAIRED	1
null	null	HTIR27959	white pulp	A08	4	10	0	A08.04.010.00	tissue	white pulp	white pulp	spleen	immune system	juvenile	female	Bovidae	Ovis aries	Hu sheep	healthy	null	null	null	null	a large-scale transcriptome atlas based on 8 * 110 self-generated RNA-seq profiles at sub-tissue resolution	R1	null	illumina	oar_v4	85.85	36474002	PAIRED	1
null	null	HTIR27960	white pulp	A08	4	10	0	A08.04.010.00	tissue	white pulp	white pulp	spleen	immune system	juvenile	female	Bovidae	Ovis aries	Hu sheep	healthy	null	null	null	null	a large-scale transcriptome atlas based on 8 * 110 self-generated RNA-seq profiles at sub-tissue resolution	R2	null	illumina	oar_v4	85.63	23228536	PAIRED	1
null	null	HTIR27961	red pulp	A08	4	20	0	A08.04.020.00	tissue	red pulp	red pulp	spleen	immune system	juvenile	female	Bovidae	Ovis aries	Hu sheep	healthy	null	null	null	null	a large-scale transcriptome atlas based on 8 * 110 self-generated RNA-seq profiles at sub-tissue resolution	mean	null	illumina	oar_v4	85.32	62030922	PAIRED	1
null	null	HTIR27962	red pulp	A08	4	20	0	A08.04.020.00	tissue	red pulp	red pulp	spleen	immune system	juvenile	female	Bovidae	Ovis aries	Hu sheep	healthy	null	null	null	null	a large-scale transcriptome atlas based on 8 * 110 self-generated RNA-seq profiles at sub-tissue resolution	R1	null	illumina	oar_v4	85.31	36654920	PAIRED	1
null	null	HTIR27963	red pulp	A08	4	20	0	A08.04.020.00	tissue	red pulp	red pulp	spleen	immune system	juvenile	female	Bovidae	Ovis aries	Hu sheep	healthy	null	null	null	null	a large-scale transcriptome atlas based on 8 * 110 self-generated RNA-seq profiles at sub-tissue resolution	R2	null	illumina	oar_v4	85.33	25376002	PAIRED	1
null	null	HTIR27964	thymus	A08	5	0	0	A08.05.000.00	tissue	thymus	thymus	thymus	immune system	juvenile	female	Bovidae	Ovis aries	Hu sheep	healthy	null	null	null	null	a large-scale transcriptome atlas based on 8 * 110 self-generated RNA-seq profiles at sub-tissue resolution	mean	null	illumina	oar_v4	89.59	55714784	PAIRED	1
null	null	HTIR27965	thymus	A08	5	0	0	A08.05.000.00	tissue	thymus	thymus	thymus	immune system	juvenile	female	Bovidae	Ovis aries	Hu sheep	healthy	null	null	null	null	a large-scale transcriptome atlas based on 8 * 110 self-generated RNA-seq profiles at sub-tissue resolution	R1	null	illumina	oar_v4	89.67	32053167	PAIRED	1
null	null	HTIR27966	thymus	A08	5	0	0	A08.05.000.00	tissue	thymus	thymus	thymus	immune system	juvenile	female	Bovidae	Ovis aries	Hu sheep	healthy	null	null	null	null	a large-scale transcriptome atlas based on 8 * 110 self-generated RNA-seq profiles at sub-tissue resolution	R2	null	illumina	oar_v4	89.51	23661617	PAIRED	1
null	null	HTIR27967	mandibular lymph node	A08	6	10	0	A08.06.010.00	tissue	mandibular lymph node	mandibular lymph node	lymph node	immune system	juvenile	female	Bovidae	Ovis aries	Hu sheep	healthy	null	null	null	null	a large-scale transcriptome atlas based on 8 * 110 self-generated RNA-seq profiles at sub-tissue resolution	mean	null	illumina	oar_v4	89.78	57812203	PAIRED	1
null	null	HTIR27968	mandibular lymph node	A08	6	10	0	A08.06.010.00	tissue	mandibular lymph node	mandibular lymph node	lymph node	immune system	juvenile	female	Bovidae	Ovis aries	Hu sheep	healthy	null	null	null	null	a large-scale transcriptome atlas based on 8 * 110 self-generated RNA-seq profiles at sub-tissue resolution	R1	null	illumina	oar_v4	89.7	35171418	PAIRED	1
null	null	HTIR27969	mandibular lymph node	A08	6	10	0	A08.06.010.00	tissue	mandibular lymph node	mandibular lymph node	lymph node	immune system	juvenile	female	Bovidae	Ovis aries	Hu sheep	healthy	null	null	null	null	a large-scale transcriptome atlas based on 8 * 110 self-generated RNA-seq profiles at sub-tissue resolution	R2	null	illumina	oar_v4	89.86	22640785	PAIRED	1
null	null	HTIR27970	mesenteric lymph node	A08	6	130	0	A08.06.130.00	tissue	mesenteric lymph node	mesenteric lymph node	lymph node	immune system	juvenile	female	Bovidae	Ovis aries	Hu sheep	healthy	null	null	null	null	a large-scale transcriptome atlas based on 8 * 110 self-generated RNA-seq profiles at sub-tissue resolution	mean	null	illumina	oar_v4	87.49	60089237	PAIRED	1
null	null	HTIR27971	mesenteric lymph node	A08	6	130	0	A08.06.130.00	tissue	mesenteric lymph node	mesenteric lymph node	lymph node	immune system	juvenile	female	Bovidae	Ovis aries	Hu sheep	healthy	null	null	null	null	a large-scale transcriptome atlas based on 8 * 110 self-generated RNA-seq profiles at sub-tissue resolution	R1	null	illumina	oar_v4	87.51	31379399	PAIRED	1
null	null	HTIR27972	mesenteric lymph node	A08	6	130	0	A08.06.130.00	tissue	mesenteric lymph node	mesenteric lymph node	lymph node	immune system	juvenile	female	Bovidae	Ovis aries	Hu sheep	healthy	null	null	null	null	a large-scale transcriptome atlas based on 8 * 110 self-generated RNA-seq profiles at sub-tissue resolution	R2	null	illumina	oar_v4	87.47	28709838	PAIRED	1
null	null	HTIR27973	spinal cord	A09	1	0	0	A09.01.000.00	tissue	spinal cord	spinal cord	spinal cord	nervous system	juvenile	female	Bovidae	Ovis aries	Hu sheep	healthy	null	null	null	null	a large-scale transcriptome atlas based on 8 * 110 self-generated RNA-seq profiles at sub-tissue resolution	mean	null	illumina	oar_v4	89.62	74896133	PAIRED	1
null	null	HTIR27974	spinal cord	A09	1	0	0	A09.01.000.00	tissue	spinal cord	spinal cord	spinal cord	nervous system	juvenile	female	Bovidae	Ovis aries	Hu sheep	healthy	null	null	null	null	a large-scale transcriptome atlas based on 8 * 110 self-generated RNA-seq profiles at sub-tissue resolution	R1	null	illumina	oar_v4	89.77	37365129	PAIRED	1
null	null	HTIR27975	spinal cord	A09	1	0	0	A09.01.000.00	tissue	spinal cord	spinal cord	spinal cord	nervous system	juvenile	female	Bovidae	Ovis aries	Hu sheep	healthy	null	null	null	null	a large-scale transcriptome atlas based on 8 * 110 self-generated RNA-seq profiles at sub-tissue resolution	R2	null	illumina	oar_v4	89.48	37531004	PAIRED	1
null	null	HTIR27976	cerebrum	A09	2	10	0	A09.02.010.00	tissue	cerebrum	cerebrum	brain	nervous system	juvenile	female	Bovidae	Ovis aries	Hu sheep	healthy	null	null	null	null	a large-scale transcriptome atlas based on 8 * 110 self-generated RNA-seq profiles at sub-tissue resolution	mean	null	illumina	oar_v4	89.9	52285528	PAIRED	1
null	null	HTIR27977	cerebrum	A09	2	10	0	A09.02.010.00	tissue	cerebrum	cerebrum	brain	nervous system	juvenile	female	Bovidae	Ovis aries	Hu sheep	healthy	null	null	null	null	a large-scale transcriptome atlas based on 8 * 110 self-generated RNA-seq profiles at sub-tissue resolution	R1	null	illumina	oar_v4	89.9	26877034	PAIRED	1
null	null	HTIR27978	cerebrum	A09	2	10	0	A09.02.010.00	tissue	cerebrum	cerebrum	brain	nervous system	juvenile	female	Bovidae	Ovis aries	Hu sheep	healthy	null	null	null	null	a large-scale transcriptome atlas based on 8 * 110 self-generated RNA-seq profiles at sub-tissue resolution	R2	null	illumina	oar_v4	89.9	25408494	PAIRED	1
null	null	HTIR27979	dorsal hippocampus	A09	2	10	5	A09.02.010.05	tissue	dorsal hippocampus	cerebrum	brain	nervous system	juvenile	female	Bovidae	Ovis aries	Hu sheep	healthy	null	null	null	null	a large-scale transcriptome atlas based on 8 * 110 self-generated RNA-seq profiles at sub-tissue resolution	mean	null	illumina	oar_v4	90.04	71551869	PAIRED	1
null	null	HTIR27980	dorsal hippocampus	A09	2	10	5	A09.02.010.05	tissue	dorsal hippocampus	cerebrum	brain	nervous system	juvenile	female	Bovidae	Ovis aries	Hu sheep	healthy	null	null	null	null	a large-scale transcriptome atlas based on 8 * 110 self-generated RNA-seq profiles at sub-tissue resolution	R1	null	illumina	oar_v4	90.11	36739717	PAIRED	1
null	null	HTIR27981	dorsal hippocampus	A09	2	10	5	A09.02.010.05	tissue	dorsal hippocampus	cerebrum	brain	nervous system	juvenile	female	Bovidae	Ovis aries	Hu sheep	healthy	null	null	null	null	a large-scale transcriptome atlas based on 8 * 110 self-generated RNA-seq profiles at sub-tissue resolution	R2	null	illumina	oar_v4	89.97	34812152	PAIRED	1
null	null	HTIR27982	ventral hippocampus	A09	2	10	10	A09.02.010.10	tissue	ventral hippocampus	cerebrum	brain	nervous system	juvenile	female	Bovidae	Ovis aries	Hu sheep	healthy	null	null	null	null	a large-scale transcriptome atlas based on 8 * 110 self-generated RNA-seq profiles at sub-tissue resolution	mean	null	illumina	oar_v4	89.81	54880170	PAIRED	1
null	null	HTIR27983	ventral hippocampus	A09	2	10	10	A09.02.010.10	tissue	ventral hippocampus	cerebrum	brain	nervous system	juvenile	female	Bovidae	Ovis aries	Hu sheep	healthy	null	null	null	null	a large-scale transcriptome atlas based on 8 * 110 self-generated RNA-seq profiles at sub-tissue resolution	R1	null	illumina	oar_v4	90.15	31744868	PAIRED	1
null	null	HTIR27984	ventral hippocampus	A09	2	10	10	A09.02.010.10	tissue	ventral hippocampus	cerebrum	brain	nervous system	juvenile	female	Bovidae	Ovis aries	Hu sheep	healthy	null	null	null	null	a large-scale transcriptome atlas based on 8 * 110 self-generated RNA-seq profiles at sub-tissue resolution	R2	null	illumina	oar_v4	89.46	23135302	PAIRED	1
null	null	HTIR27985	cerebellum	A09	2	20	0	A09.02.020.00	tissue	cerebellum	cerebellum	brain	nervous system	juvenile	female	Bovidae	Ovis aries	Hu sheep	healthy	null	null	null	null	a large-scale transcriptome atlas based on 8 * 110 self-generated RNA-seq profiles at sub-tissue resolution	mean	null	illumina	oar_v4	90.31	60477907	PAIRED	1
null	null	HTIR27986	cerebellum	A09	2	20	0	A09.02.020.00	tissue	cerebellum	cerebellum	brain	nervous system	juvenile	female	Bovidae	Ovis aries	Hu sheep	healthy	null	null	null	null	a large-scale transcriptome atlas based on 8 * 110 self-generated RNA-seq profiles at sub-tissue resolution	R1	null	illumina	oar_v4	90.25	34193976	PAIRED	1
null	null	HTIR27987	cerebellum	A09	2	20	0	A09.02.020.00	tissue	cerebellum	cerebellum	brain	nervous system	juvenile	female	Bovidae	Ovis aries	Hu sheep	healthy	null	null	null	null	a large-scale transcriptome atlas based on 8 * 110 self-generated RNA-seq profiles at sub-tissue resolution	R2	null	illumina	oar_v4	90.38	26283931	PAIRED	1
null	null	HTIR27988	thalamus	A09	2	30	5	A09.02.030.05	tissue	thalamus	interbrain	brain	nervous system	juvenile	female	Bovidae	Ovis aries	Hu sheep	healthy	null	null	null	null	a large-scale transcriptome atlas based on 8 * 110 self-generated RNA-seq profiles at sub-tissue resolution	mean	null	illumina	oar_v4	89.87	78194052	PAIRED	1
null	null	HTIR27989	thalamus	A09	2	30	5	A09.02.030.05	tissue	thalamus	interbrain	brain	nervous system	juvenile	female	Bovidae	Ovis aries	Hu sheep	healthy	null	null	null	null	a large-scale transcriptome atlas based on 8 * 110 self-generated RNA-seq profiles at sub-tissue resolution	R1	null	illumina	oar_v4	90.38	44756359	PAIRED	1
null	null	HTIR27990	thalamus	A09	2	30	5	A09.02.030.05	tissue	thalamus	interbrain	brain	nervous system	juvenile	female	Bovidae	Ovis aries	Hu sheep	healthy	null	null	null	null	a large-scale transcriptome atlas based on 8 * 110 self-generated RNA-seq profiles at sub-tissue resolution	R2	null	illumina	oar_v4	89.36	33437693	PAIRED	1
null	null	HTIR27991	midbrain	A09	2	40	5	A09.02.040.05	tissue	midbrain	brainstem	brain	nervous system	juvenile	female	Bovidae	Ovis aries	Hu sheep	healthy	null	null	null	null	a large-scale transcriptome atlas based on 8 * 110 self-generated RNA-seq profiles at sub-tissue resolution	mean	null	illumina	oar_v4	90.81	77047262	PAIRED	1
null	null	HTIR27992	midbrain	A09	2	40	5	A09.02.040.05	tissue	midbrain	brainstem	brain	nervous system	juvenile	female	Bovidae	Ovis aries	Hu sheep	healthy	null	null	null	null	a large-scale transcriptome atlas based on 8 * 110 self-generated RNA-seq profiles at sub-tissue resolution	R1	null	illumina	oar_v4	90.85	36074877	PAIRED	1
null	null	HTIR27993	midbrain	A09	2	40	5	A09.02.040.05	tissue	midbrain	brainstem	brain	nervous system	juvenile	female	Bovidae	Ovis aries	Hu sheep	healthy	null	null	null	null	a large-scale transcriptome atlas based on 8 * 110 self-generated RNA-seq profiles at sub-tissue resolution	R2	null	illumina	oar_v4	90.78	40972385	PAIRED	1
null	null	HTIR27994	pons	A09	2	40	10	A09.02.040.10	tissue	pons	brainstem	brain	nervous system	juvenile	female	Bovidae	Ovis aries	Hu sheep	healthy	null	null	null	null	a large-scale transcriptome atlas based on 8 * 110 self-generated RNA-seq profiles at sub-tissue resolution	mean	null	illumina	oar_v4	91.24	73202675	PAIRED	1
null	null	HTIR27995	pons	A09	2	40	10	A09.02.040.10	tissue	pons	brainstem	brain	nervous system	juvenile	female	Bovidae	Ovis aries	Hu sheep	healthy	null	null	null	null	a large-scale transcriptome atlas based on 8 * 110 self-generated RNA-seq profiles at sub-tissue resolution	R1	null	illumina	oar_v4	91.23	32950386	PAIRED	1
null	null	HTIR27996	pons	A09	2	40	10	A09.02.040.10	tissue	pons	brainstem	brain	nervous system	juvenile	female	Bovidae	Ovis aries	Hu sheep	healthy	null	null	null	null	a large-scale transcriptome atlas based on 8 * 110 self-generated RNA-seq profiles at sub-tissue resolution	R2	null	illumina	oar_v4	91.25	40252289	PAIRED	1
null	null	HTIR27997	medulla oblongata	A09	2	40	15	A09.02.040.15	tissue	medulla oblongata	brainstem	brain	nervous system	juvenile	female	Bovidae	Ovis aries	Hu sheep	healthy	null	null	null	null	a large-scale transcriptome atlas based on 8 * 110 self-generated RNA-seq profiles at sub-tissue resolution	mean	null	illumina	oar_v4	92.06	61686499	PAIRED	1
null	null	HTIR27998	medulla oblongata	A09	2	40	15	A09.02.040.15	tissue	medulla oblongata	brainstem	brain	nervous system	juvenile	female	Bovidae	Ovis aries	Hu sheep	healthy	null	null	null	null	a large-scale transcriptome atlas based on 8 * 110 self-generated RNA-seq profiles at sub-tissue resolution	R1	null	illumina	oar_v4	92.02	25112221	PAIRED	1
null	null	HTIR27999	medulla oblongata	A09	2	40	15	A09.02.040.15	tissue	medulla oblongata	brainstem	brain	nervous system	juvenile	female	Bovidae	Ovis aries	Hu sheep	healthy	null	null	null	null	a large-scale transcriptome atlas based on 8 * 110 self-generated RNA-seq profiles at sub-tissue resolution	R2	null	illumina	oar_v4	92.11	36574278	PAIRED	1
null	null	HTIR28000	hypophysis	A10	1	0	0	A10.01.000.00	tissue	hypophysis	hypophysis	hypophysis	endocrine system	juvenile	female	Bovidae	Ovis aries	Hu sheep	healthy	null	null	null	null	a large-scale transcriptome atlas based on 8 * 110 self-generated RNA-seq profiles at sub-tissue resolution	mean	null	illumina	oar_v4	91.93	58492954	PAIRED	1
null	null	HTIR28001	hypophysis	A10	1	0	0	A10.01.000.00	tissue	hypophysis	hypophysis	hypophysis	endocrine system	juvenile	female	Bovidae	Ovis aries	Hu sheep	healthy	null	null	null	null	a large-scale transcriptome atlas based on 8 * 110 self-generated RNA-seq profiles at sub-tissue resolution	R1	null	illumina	oar_v4	91.95	34075899	PAIRED	1
null	null	HTIR28002	hypophysis	A10	1	0	0	A10.01.000.00	tissue	hypophysis	hypophysis	hypophysis	endocrine system	juvenile	female	Bovidae	Ovis aries	Hu sheep	healthy	null	null	null	null	a large-scale transcriptome atlas based on 8 * 110 self-generated RNA-seq profiles at sub-tissue resolution	R2	null	illumina	oar_v4	91.9	24417055	PAIRED	1
null	null	HTIR28003	adrenal	A10	2	0	0	A10.02.000.00	tissue	adrenal	adrenal	adrenal	endocrine system	juvenile	female	Bovidae	Ovis aries	Hu sheep	healthy	null	null	null	null	a large-scale transcriptome atlas based on 8 * 110 self-generated RNA-seq profiles at sub-tissue resolution	mean	null	illumina	oar_v4	90.73	59733142	PAIRED	1
null	null	HTIR28004	adrenal	A10	2	0	0	A10.02.000.00	tissue	adrenal	adrenal	adrenal	endocrine system	juvenile	female	Bovidae	Ovis aries	Hu sheep	healthy	null	null	null	null	a large-scale transcriptome atlas based on 8 * 110 self-generated RNA-seq profiles at sub-tissue resolution	R1	null	illumina	oar_v4	90.65	32676969	PAIRED	1
null	null	HTIR28005	adrenal	A10	2	0	0	A10.02.000.00	tissue	adrenal	adrenal	adrenal	endocrine system	juvenile	female	Bovidae	Ovis aries	Hu sheep	healthy	null	null	null	null	a large-scale transcriptome atlas based on 8 * 110 self-generated RNA-seq profiles at sub-tissue resolution	R2	null	illumina	oar_v4	90.81	27056173	PAIRED	1
null	null	HTIR28006	thyroid	A10	3	0	0	A10.03.000.00	tissue	thyroid	thyroid	thyroid	endocrine system	juvenile	female	Bovidae	Ovis aries	Hu sheep	healthy	null	null	null	null	a large-scale transcriptome atlas based on 8 * 110 self-generated RNA-seq profiles at sub-tissue resolution	mean	null	illumina	oar_v4	91.69	52068810	PAIRED	1
null	null	HTIR28007	thyroid	A10	3	0	0	A10.03.000.00	tissue	thyroid	thyroid	thyroid	endocrine system	juvenile	female	Bovidae	Ovis aries	Hu sheep	healthy	null	null	null	null	a large-scale transcriptome atlas based on 8 * 110 self-generated RNA-seq profiles at sub-tissue resolution	R1	null	illumina	oar_v4	91.59	24176380	PAIRED	1
null	null	HTIR28008	thyroid	A10	3	0	0	A10.03.000.00	tissue	thyroid	thyroid	thyroid	endocrine system	juvenile	female	Bovidae	Ovis aries	Hu sheep	healthy	null	null	null	null	a large-scale transcriptome atlas based on 8 * 110 self-generated RNA-seq profiles at sub-tissue resolution	R2	null	illumina	oar_v4	91.79	27892430	PAIRED	1
null	null	HTIR28009	pineal gland	A10	5	0	0	A10.05.000.00	tissue	pineal gland	pineal gland	pineal gland	endocrine system	juvenile	female	Bovidae	Ovis aries	Hu sheep	healthy	null	null	null	null	a large-scale transcriptome atlas based on 8 * 110 self-generated RNA-seq profiles at sub-tissue resolution	mean	null	illumina	oar_v4	90.42	65601581	PAIRED	1
null	null	HTIR28010	pineal gland	A10	5	0	0	A10.05.000.00	tissue	pineal gland	pineal gland	pineal gland	endocrine system	juvenile	female	Bovidae	Ovis aries	Hu sheep	healthy	null	null	null	null	a large-scale transcriptome atlas based on 8 * 110 self-generated RNA-seq profiles at sub-tissue resolution	R1	null	illumina	oar_v4	90.44	32448922	PAIRED	1
null	null	HTIR28011	pineal gland	A10	5	0	0	A10.05.000.00	tissue	pineal gland	pineal gland	pineal gland	endocrine system	juvenile	female	Bovidae	Ovis aries	Hu sheep	healthy	null	null	null	null	a large-scale transcriptome atlas based on 8 * 110 self-generated RNA-seq profiles at sub-tissue resolution	R2	null	illumina	oar_v4	90.4	33152659	PAIRED	1
null	null	HTIR28012	hypothalamus	A10	8	10	0	A10.08.010.00	tissue	hypothalamus	hypothalamus	other endocrine tissue	endocrine system	juvenile	female	Bovidae	Ovis aries	Hu sheep	healthy	null	null	null	null	a large-scale transcriptome atlas based on 8 * 110 self-generated RNA-seq profiles at sub-tissue resolution	mean	null	illumina	oar_v4	91.07	72619325	PAIRED	1
null	null	HTIR28013	hypothalamus	A10	8	10	0	A10.08.010.00	tissue	hypothalamus	hypothalamus	other endocrine tissue	endocrine system	juvenile	female	Bovidae	Ovis aries	Hu sheep	healthy	null	null	null	null	a large-scale transcriptome atlas based on 8 * 110 self-generated RNA-seq profiles at sub-tissue resolution	R1	null	illumina	oar_v4	91.02	35143754	PAIRED	1
null	null	HTIR28014	hypothalamus	A10	8	10	0	A10.08.010.00	tissue	hypothalamus	hypothalamus	other endocrine tissue	endocrine system	juvenile	female	Bovidae	Ovis aries	Hu sheep	healthy	null	null	null	null	a large-scale transcriptome atlas based on 8 * 110 self-generated RNA-seq profiles at sub-tissue resolution	R2	null	illumina	oar_v4	91.12	37475571	PAIRED	1
null	null	HTIR29092	corium	A01	1	20	0	A01.01.020.00	tissue	corium	corium	skin	integumentary system	juvenile	female	Bovidae	Ovis aries	Small-tail Han sheep	healthy	null	null	null	null	a large-scale transcriptome atlas based on 8 * 110 self-generated RNA-seq profiles at sub-tissue resolution	mean	null	illumina	ars_ui_ramb_v2	95.67	58065658	PAIRED	1
null	null	HTIR29093	corium	A01	1	20	0	A01.01.020.00	tissue	corium	corium	skin	integumentary system	juvenile	female	Bovidae	Ovis aries	Small-tail Han sheep	healthy	null	null	null	null	a large-scale transcriptome atlas based on 8 * 110 self-generated RNA-seq profiles at sub-tissue resolution	R1	null	illumina	ars_ui_ramb_v2	96.1	26917770	PAIRED	1
null	null	HTIR29094	corium	A01	1	20	0	A01.01.020.00	tissue	corium	corium	skin	integumentary system	juvenile	female	Bovidae	Ovis aries	Small-tail Han sheep	healthy	null	null	null	null	a large-scale transcriptome atlas based on 8 * 110 self-generated RNA-seq profiles at sub-tissue resolution	R2	null	illumina	ars_ui_ramb_v2	95.25	31147888	PAIRED	1
null	null	HTIR29095	subcutaneous fat	A01	1	30	5	A01.01.030.05	tissue	subcutaneous fat	hypodermis	skin	integumentary system	juvenile	female	Bovidae	Ovis aries	Small-tail Han sheep	healthy	null	null	null	null	a large-scale transcriptome atlas based on 8 * 110 self-generated RNA-seq profiles at sub-tissue resolution	mean	null	illumina	ars_ui_ramb_v2	96.12	91382489	PAIRED	1
null	null	HTIR29103	subcutaneous fat	A01	1	30	5	A01.01.030.05	tissue	subcutaneous fat	hypodermis	skin	integumentary system	juvenile	female	Bovidae	Ovis aries	Small-tail Han sheep	healthy	null	null	null	null	a large-scale transcriptome atlas based on 8 * 110 self-generated RNA-seq profiles at sub-tissue resolution	R1	null	illumina	ars_ui_ramb_v2	96.4	58839456	PAIRED	1
null	null	HTIR29104	subcutaneous fat	A01	1	30	5	A01.01.030.05	tissue	subcutaneous fat	hypodermis	skin	integumentary system	juvenile	female	Bovidae	Ovis aries	Small-tail Han sheep	healthy	null	null	null	null	a large-scale transcriptome atlas based on 8 * 110 self-generated RNA-seq profiles at sub-tissue resolution	R2	null	illumina	ars_ui_ramb_v2	95.84	32543033	PAIRED	1
null	null	HTIR29144	fascial extensor of forearm	A02	3	30	10	A02.03.030.10	tissue	fascial extensor of forearm	arm muscles	muscle	exercise system	juvenile	female	Bovidae	Ovis aries	Small-tail Han sheep	healthy	null	null	null	null	a large-scale transcriptome atlas based on 8 * 110 self-generated RNA-seq profiles at sub-tissue resolution	mean	null	illumina	ars_ui_ramb_v2	95.78	99531421	PAIRED	1
null	null	HTIR29145	fascial extensor of forearm	A02	3	30	10	A02.03.030.10	tissue	fascial extensor of forearm	arm muscles	muscle	exercise system	juvenile	female	Bovidae	Ovis aries	Small-tail Han sheep	healthy	null	null	null	null	a large-scale transcriptome atlas based on 8 * 110 self-generated RNA-seq profiles at sub-tissue resolution	R1	null	illumina	ars_ui_ramb_v2	96.12	62118468	PAIRED	1
null	null	HTIR29146	fascial extensor of forearm	A02	3	30	10	A02.03.030.10	tissue	fascial extensor of forearm	arm muscles	muscle	exercise system	juvenile	female	Bovidae	Ovis aries	Small-tail Han sheep	healthy	null	null	null	null	a large-scale transcriptome atlas based on 8 * 110 self-generated RNA-seq profiles at sub-tissue resolution	R2	null	illumina	ars_ui_ramb_v2	95.44	37412953	PAIRED	1
null	null	HTIR29147	biceps brachii	A02	3	30	15	A02.03.030.15	tissue	biceps brachii	arm muscles	muscle	exercise system	juvenile	female	Bovidae	Ovis aries	Small-tail Han sheep	healthy	null	null	null	null	a large-scale transcriptome atlas based on 8 * 110 self-generated RNA-seq profiles at sub-tissue resolution	mean	null	illumina	ars_ui_ramb_v2	96.15	67008766	PAIRED	1
null	null	HTIR29149	biceps brachii	A02	3	30	15	A02.03.030.15	tissue	biceps brachii	arm muscles	muscle	exercise system	juvenile	female	Bovidae	Ovis aries	Small-tail Han sheep	healthy	null	null	null	null	a large-scale transcriptome atlas based on 8 * 110 self-generated RNA-seq profiles at sub-tissue resolution	R1	null	illumina	ars_ui_ramb_v2	96.38	43899461	PAIRED	1
null	null	HTIR29150	biceps brachii	A02	3	30	15	A02.03.030.15	tissue	biceps brachii	arm muscles	muscle	exercise system	juvenile	female	Bovidae	Ovis aries	Small-tail Han sheep	healthy	null	null	null	null	a large-scale transcriptome atlas based on 8 * 110 self-generated RNA-seq profiles at sub-tissue resolution	R2	null	illumina	ars_ui_ramb_v2	95.92	23109305	PAIRED	1
null	null	HTIR29154	lateral head of triceps brachii	A02	3	30	30	A02.03.030.30	tissue	lateral head of triceps brachii	arm muscles	muscle	exercise system	juvenile	female	Bovidae	Ovis aries	Small-tail Han sheep	healthy	null	null	null	null	a large-scale transcriptome atlas based on 8 * 110 self-generated RNA-seq profiles at sub-tissue resolution	mean	null	illumina	ars_ui_ramb_v2	95.88	68141756	PAIRED	1
null	null	HTIR29155	lateral head of triceps brachii	A02	3	30	30	A02.03.030.30	tissue	lateral head of triceps brachii	arm muscles	muscle	exercise system	juvenile	female	Bovidae	Ovis aries	Small-tail Han sheep	healthy	null	null	null	null	a large-scale transcriptome atlas based on 8 * 110 self-generated RNA-seq profiles at sub-tissue resolution	R1	null	illumina	ars_ui_ramb_v2	96.11	34351379	PAIRED	1
null	null	HTIR29156	lateral head of triceps brachii	A02	3	30	30	A02.03.030.30	tissue	lateral head of triceps brachii	arm muscles	muscle	exercise system	juvenile	female	Bovidae	Ovis aries	Small-tail Han sheep	healthy	null	null	null	null	a large-scale transcriptome atlas based on 8 * 110 self-generated RNA-seq profiles at sub-tissue resolution	R2	null	illumina	ars_ui_ramb_v2	95.64	33790377	PAIRED	1
null	null	HTIR29157	radial extensor of wrist	A02	3	40	5	A02.03.040.05	tissue	radial extensor of wrist	forearm and foot muscles	muscle	exercise system	juvenile	female	Bovidae	Ovis aries	Small-tail Han sheep	healthy	null	null	null	null	a large-scale transcriptome atlas based on 8 * 110 self-generated RNA-seq profiles at sub-tissue resolution	mean	null	illumina	ars_ui_ramb_v2	95.91	53672531	PAIRED	1
null	null	HTIR29158	radial extensor of wrist	A02	3	40	5	A02.03.040.05	tissue	radial extensor of wrist	forearm and foot muscles	muscle	exercise system	juvenile	female	Bovidae	Ovis aries	Small-tail Han sheep	healthy	null	null	null	null	a large-scale transcriptome atlas based on 8 * 110 self-generated RNA-seq profiles at sub-tissue resolution	R1	null	illumina	ars_ui_ramb_v2	96.19	25101530	PAIRED	1
null	null	HTIR29159	radial extensor of wrist	A02	3	40	5	A02.03.040.05	tissue	radial extensor of wrist	forearm and foot muscles	muscle	exercise system	juvenile	female	Bovidae	Ovis aries	Small-tail Han sheep	healthy	null	null	null	null	a large-scale transcriptome atlas based on 8 * 110 self-generated RNA-seq profiles at sub-tissue resolution	R2	null	illumina	ars_ui_ramb_v2	95.62	28571001	PAIRED	1
null	null	HTIR29166	longissimus dorsi	A02	3	50	5	A02.03.050.05	tissue	longissimus dorsi	spinal muscle	muscle	exercise system	juvenile	female	Bovidae	Ovis aries	Small-tail Han sheep	healthy	null	null	null	null	a large-scale transcriptome atlas based on 8 * 110 self-generated RNA-seq profiles at sub-tissue resolution	mean	null	illumina	ars_ui_ramb_v2	95.56	61562273	PAIRED	1
null	null	HTIR29168	longissimus dorsi	A02	3	50	5	A02.03.050.05	tissue	longissimus dorsi	spinal muscle	muscle	exercise system	juvenile	female	Bovidae	Ovis aries	Small-tail Han sheep	healthy	null	null	null	null	a large-scale transcriptome atlas based on 8 * 110 self-generated RNA-seq profiles at sub-tissue resolution	R1	null	illumina	ars_ui_ramb_v2	96.46	22444791	PAIRED	1
null	null	HTIR29173	longissimus dorsi	A02	3	50	5	A02.03.050.05	tissue	longissimus dorsi	spinal muscle	muscle	exercise system	juvenile	female	Bovidae	Ovis aries	Small-tail Han sheep	healthy	null	null	null	null	a large-scale transcriptome atlas based on 8 * 110 self-generated RNA-seq profiles at sub-tissue resolution	R2	null	illumina	ars_ui_ramb_v2	94.65	39117482	PAIRED	1
null	null	HTIR29175	splenius	A02	3	50	15	A02.03.050.15	tissue	splenius	spinal muscle	muscle	exercise system	juvenile	female	Bovidae	Ovis aries	Small-tail Han sheep	healthy	null	null	null	null	a large-scale transcriptome atlas based on 8 * 110 self-generated RNA-seq profiles at sub-tissue resolution	mean	null	illumina	ars_ui_ramb_v2	96.19	61211798	PAIRED	1
null	null	HTIR29176	splenius	A02	3	50	15	A02.03.050.15	tissue	splenius	spinal muscle	muscle	exercise system	juvenile	female	Bovidae	Ovis aries	Small-tail Han sheep	healthy	null	null	null	null	a large-scale transcriptome atlas based on 8 * 110 self-generated RNA-seq profiles at sub-tissue resolution	R1	null	illumina	ars_ui_ramb_v2	96.47	25410505	PAIRED	1
null	null	HTIR29177	splenius	A02	3	50	15	A02.03.050.15	tissue	splenius	spinal muscle	muscle	exercise system	juvenile	female	Bovidae	Ovis aries	Small-tail Han sheep	healthy	null	null	null	null	a large-scale transcriptome atlas based on 8 * 110 self-generated RNA-seq profiles at sub-tissue resolution	R2	null	illumina	ars_ui_ramb_v2	95.92	35801293	PAIRED	1
null	null	HTIR29178	sternocephalicus muscle	A02	3	60	5	A02.03.060.05	tissue	sternocephalicus muscle	cervical ventral muscle	muscle	exercise system	juvenile	female	Bovidae	Ovis aries	Small-tail Han sheep	healthy	null	null	null	null	a large-scale transcriptome atlas based on 8 * 110 self-generated RNA-seq profiles at sub-tissue resolution	mean	null	illumina	ars_ui_ramb_v2	96.24	59345568	PAIRED	1
null	null	HTIR29179	sternocephalicus muscle	A02	3	60	5	A02.03.060.05	tissue	sternocephalicus muscle	cervical ventral muscle	muscle	exercise system	juvenile	female	Bovidae	Ovis aries	Small-tail Han sheep	healthy	null	null	null	null	a large-scale transcriptome atlas based on 8 * 110 self-generated RNA-seq profiles at sub-tissue resolution	R1	null	illumina	ars_ui_ramb_v2	96.56	26130808	PAIRED	1
null	null	HTIR29180	sternocephalicus muscle	A02	3	60	5	A02.03.060.05	tissue	sternocephalicus muscle	cervical ventral muscle	muscle	exercise system	juvenile	female	Bovidae	Ovis aries	Small-tail Han sheep	healthy	null	null	null	null	a large-scale transcriptome atlas based on 8 * 110 self-generated RNA-seq profiles at sub-tissue resolution	R2	null	illumina	ars_ui_ramb_v2	95.92	33214760	PAIRED	1
null	null	HTIR29181	midriff	A02	3	70	15	A02.03.070.15	tissue	midriff	chest muscle	muscle	exercise system	juvenile	female	Bovidae	Ovis aries	Small-tail Han sheep	healthy	null	null	null	null	a large-scale transcriptome atlas based on 8 * 110 self-generated RNA-seq profiles at sub-tissue resolution	mean	null	illumina	ars_ui_ramb_v2	95.98	50374172	PAIRED	1
null	null	HTIR29182	midriff	A02	3	70	15	A02.03.070.15	tissue	midriff	chest muscle	muscle	exercise system	juvenile	female	Bovidae	Ovis aries	Small-tail Han sheep	healthy	null	null	null	null	a large-scale transcriptome atlas based on 8 * 110 self-generated RNA-seq profiles at sub-tissue resolution	R1	null	illumina	ars_ui_ramb_v2	96.27	19523370	PAIRED	1
null	null	HTIR29183	midriff	A02	3	70	15	A02.03.070.15	tissue	midriff	chest muscle	muscle	exercise system	juvenile	female	Bovidae	Ovis aries	Small-tail Han sheep	healthy	null	null	null	null	a large-scale transcriptome atlas based on 8 * 110 self-generated RNA-seq profiles at sub-tissue resolution	R2	null	illumina	ars_ui_ramb_v2	95.69	30850802	PAIRED	1
null	null	HTIR29184	obliquus externus abdominis	A02	3	80	5	A02.03.080.05	tissue	obliquus externus abdominis	abdominal muscle	muscle	exercise system	juvenile	female	Bovidae	Ovis aries	Small-tail Han sheep	healthy	null	null	null	null	a large-scale transcriptome atlas based on 8 * 110 self-generated RNA-seq profiles at sub-tissue resolution	mean	null	illumina	ars_ui_ramb_v2	51.61	49568708	PAIRED	1
null	null	HTIR29185	obliquus externus abdominis	A02	3	80	5	A02.03.080.05	tissue	obliquus externus abdominis	abdominal muscle	muscle	exercise system	juvenile	female	Bovidae	Ovis aries	Small-tail Han sheep	healthy	null	null	null	null	a large-scale transcriptome atlas based on 8 * 110 self-generated RNA-seq profiles at sub-tissue resolution	R1	null	illumina	ars_ui_ramb_v2	51.97	25962235	PAIRED	1
null	null	HTIR29186	obliquus externus abdominis	A02	3	80	5	A02.03.080.05	tissue	obliquus externus abdominis	abdominal muscle	muscle	exercise system	juvenile	female	Bovidae	Ovis aries	Small-tail Han sheep	healthy	null	null	null	null	a large-scale transcriptome atlas based on 8 * 110 self-generated RNA-seq profiles at sub-tissue resolution	R2	null	illumina	ars_ui_ramb_v2	51.26	23606473	PAIRED	1
null	null	HTIR29193	masseter	A02	3	100	5	A02.03.100.05	tissue	masseter	chewing muscles	muscle	exercise system	juvenile	female	Bovidae	Ovis aries	Small-tail Han sheep	healthy	null	null	null	null	a large-scale transcriptome atlas based on 8 * 110 self-generated RNA-seq profiles at sub-tissue resolution	mean	null	illumina	ars_ui_ramb_v2	96.04	61275121	PAIRED	1
null	null	HTIR29194	masseter	A02	3	100	5	A02.03.100.05	tissue	masseter	chewing muscles	muscle	exercise system	juvenile	female	Bovidae	Ovis aries	Small-tail Han sheep	healthy	null	null	null	null	a large-scale transcriptome atlas based on 8 * 110 self-generated RNA-seq profiles at sub-tissue resolution	R1	null	illumina	ars_ui_ramb_v2	96.32	28583743	PAIRED	1
null	null	HTIR29195	masseter	A02	3	100	5	A02.03.100.05	tissue	masseter	chewing muscles	muscle	exercise system	juvenile	female	Bovidae	Ovis aries	Small-tail Han sheep	healthy	null	null	null	null	a large-scale transcriptome atlas based on 8 * 110 self-generated RNA-seq profiles at sub-tissue resolution	R2	null	illumina	ars_ui_ramb_v2	95.76	32691378	PAIRED	1
null	null	HTIR29199	middle gluteal muscle	A02	3	110	15	A02.03.110.15	tissue	middle gluteal muscle	hip muscle	muscle	exercise system	juvenile	female	Bovidae	Ovis aries	Small-tail Han sheep	healthy	null	null	null	null	a large-scale transcriptome atlas based on 8 * 110 self-generated RNA-seq profiles at sub-tissue resolution	mean	null	illumina	ars_ui_ramb_v2	95.69	57182386	PAIRED	1
null	null	HTIR29200	middle gluteal muscle	A02	3	110	15	A02.03.110.15	tissue	middle gluteal muscle	hip muscle	muscle	exercise system	juvenile	female	Bovidae	Ovis aries	Small-tail Han sheep	healthy	null	null	null	null	a large-scale transcriptome atlas based on 8 * 110 self-generated RNA-seq profiles at sub-tissue resolution	R1	null	illumina	ars_ui_ramb_v2	96.61	22778114	PAIRED	1
null	null	HTIR29201	middle gluteal muscle	A02	3	110	15	A02.03.110.15	tissue	middle gluteal muscle	hip muscle	muscle	exercise system	juvenile	female	Bovidae	Ovis aries	Small-tail Han sheep	healthy	null	null	null	null	a large-scale transcriptome atlas based on 8 * 110 self-generated RNA-seq profiles at sub-tissue resolution	R2	null	illumina	ars_ui_ramb_v2	94.78	34404272	PAIRED	1
null	null	HTIR29202	gluteus femoris biceps	A02	3	120	5	A02.03.120.05	tissue	gluteus femoris biceps	femoral muscle	muscle	exercise system	juvenile	female	Bovidae	Ovis aries	Small-tail Han sheep	healthy	null	null	null	null	a large-scale transcriptome atlas based on 8 * 110 self-generated RNA-seq profiles at sub-tissue resolution	mean	null	illumina	ars_ui_ramb_v2	95.94	59440373	PAIRED	1
null	null	HTIR29203	gluteus femoris biceps	A02	3	120	5	A02.03.120.05	tissue	gluteus femoris biceps	femoral muscle	muscle	exercise system	juvenile	female	Bovidae	Ovis aries	Small-tail Han sheep	healthy	null	null	null	null	a large-scale transcriptome atlas based on 8 * 110 self-generated RNA-seq profiles at sub-tissue resolution	R1	null	illumina	ars_ui_ramb_v2	96.25	35752987	PAIRED	1
null	null	HTIR29204	gluteus femoris biceps	A02	3	120	5	A02.03.120.05	tissue	gluteus femoris biceps	femoral muscle	muscle	exercise system	juvenile	female	Bovidae	Ovis aries	Small-tail Han sheep	healthy	null	null	null	null	a large-scale transcriptome atlas based on 8 * 110 self-generated RNA-seq profiles at sub-tissue resolution	R2	null	illumina	ars_ui_ramb_v2	95.63	23687386	PAIRED	1
null	null	HTIR29205	tensor fascia lata	A02	3	120	20	A02.03.120.20	tissue	tensor fascia lata	femoral muscle	muscle	exercise system	juvenile	female	Bovidae	Ovis aries	Small-tail Han sheep	healthy	null	null	null	null	a large-scale transcriptome atlas based on 8 * 110 self-generated RNA-seq profiles at sub-tissue resolution	mean	null	illumina	ars_ui_ramb_v2	96.14	68906213	PAIRED	1
null	null	HTIR29206	tensor fascia lata	A02	3	120	20	A02.03.120.20	tissue	tensor fascia lata	femoral muscle	muscle	exercise system	juvenile	female	Bovidae	Ovis aries	Small-tail Han sheep	healthy	null	null	null	null	a large-scale transcriptome atlas based on 8 * 110 self-generated RNA-seq profiles at sub-tissue resolution	R1	null	illumina	ars_ui_ramb_v2	96.44	33077214	PAIRED	1
null	null	HTIR29207	tensor fascia lata	A02	3	120	20	A02.03.120.20	tissue	tensor fascia lata	femoral muscle	muscle	exercise system	juvenile	female	Bovidae	Ovis aries	Small-tail Han sheep	healthy	null	null	null	null	a large-scale transcriptome atlas based on 8 * 110 self-generated RNA-seq profiles at sub-tissue resolution	R2	null	illumina	ars_ui_ramb_v2	95.84	35828999	PAIRED	1
null	null	HTIR29208	quadriceps femoris	A02	3	120	25	A02.03.120.25	tissue	quadriceps femoris	femoral muscle	muscle	exercise system	juvenile	female	Bovidae	Ovis aries	Small-tail Han sheep	healthy	null	null	null	null	a large-scale transcriptome atlas based on 8 * 110 self-generated RNA-seq profiles at sub-tissue resolution	mean	null	illumina	ars_ui_ramb_v2	95.8	59553810	PAIRED	1
null	null	HTIR29209	quadriceps femoris	A02	3	120	25	A02.03.120.25	tissue	quadriceps femoris	femoral muscle	muscle	exercise system	juvenile	female	Bovidae	Ovis aries	Small-tail Han sheep	healthy	null	null	null	null	a large-scale transcriptome atlas based on 8 * 110 self-generated RNA-seq profiles at sub-tissue resolution	R1	null	illumina	ars_ui_ramb_v2	96.08	21973513	PAIRED	1
null	null	HTIR29210	quadriceps femoris	A02	3	120	25	A02.03.120.25	tissue	quadriceps femoris	femoral muscle	muscle	exercise system	juvenile	female	Bovidae	Ovis aries	Small-tail Han sheep	healthy	null	null	null	null	a large-scale transcriptome atlas based on 8 * 110 self-generated RNA-seq profiles at sub-tissue resolution	R2	null	illumina	ars_ui_ramb_v2	95.52	37580297	PAIRED	1
null	null	HTIR29211	extensor digitorum longus	A02	3	130	15	A02.03.130.15	tissue	extensor digitorum longus	calf and hindfoot muscles	muscle	exercise system	juvenile	female	Bovidae	Ovis aries	Small-tail Han sheep	healthy	null	null	null	null	a large-scale transcriptome atlas based on 8 * 110 self-generated RNA-seq profiles at sub-tissue resolution	mean	null	illumina	ars_ui_ramb_v2	95.46	83572417	PAIRED	1
null	null	HTIR29212	extensor digitorum longus	A02	3	130	15	A02.03.130.15	tissue	extensor digitorum longus	calf and hindfoot muscles	muscle	exercise system	juvenile	female	Bovidae	Ovis aries	Small-tail Han sheep	healthy	null	null	null	null	a large-scale transcriptome atlas based on 8 * 110 self-generated RNA-seq profiles at sub-tissue resolution	R1	null	illumina	ars_ui_ramb_v2	95.94	40818019	PAIRED	1
null	null	HTIR29213	extensor digitorum longus	A02	3	130	15	A02.03.130.15	tissue	extensor digitorum longus	calf and hindfoot muscles	muscle	exercise system	juvenile	female	Bovidae	Ovis aries	Small-tail Han sheep	healthy	null	null	null	null	a large-scale transcriptome atlas based on 8 * 110 self-generated RNA-seq profiles at sub-tissue resolution	R2	null	illumina	ars_ui_ramb_v2	94.98	42754398	PAIRED	1
null	null	HTIR29214	tail muscle	A02	3	140	0	A02.03.140.00	tissue	tail muscle	tail muscle	muscle	exercise system	juvenile	female	Bovidae	Ovis aries	Small-tail Han sheep	healthy	null	null	null	null	a large-scale transcriptome atlas based on 8 * 110 self-generated RNA-seq profiles at sub-tissue resolution	mean	null	illumina	ars_ui_ramb_v2	96.31	68292782	PAIRED	1
null	null	HTIR29215	tail muscle	A02	3	140	0	A02.03.140.00	tissue	tail muscle	tail muscle	muscle	exercise system	juvenile	female	Bovidae	Ovis aries	Small-tail Han sheep	healthy	null	null	null	null	a large-scale transcriptome atlas based on 8 * 110 self-generated RNA-seq profiles at sub-tissue resolution	R1	null	illumina	ars_ui_ramb_v2	96.7	31779586	PAIRED	1
null	null	HTIR29216	tail muscle	A02	3	140	0	A02.03.140.00	tissue	tail muscle	tail muscle	muscle	exercise system	juvenile	female	Bovidae	Ovis aries	Small-tail Han sheep	healthy	null	null	null	null	a large-scale transcriptome atlas based on 8 * 110 self-generated RNA-seq profiles at sub-tissue resolution	R2	null	illumina	ars_ui_ramb_v2	95.93	36513196	PAIRED	1
null	null	HTIR29217	tail fat	A02	3	140	5	A02.03.140.05	tissue	tail fat	tail muscle	muscle	exercise system	juvenile	female	Bovidae	Ovis aries	Small-tail Han sheep	healthy	null	null	null	null	a large-scale transcriptome atlas based on 8 * 110 self-generated RNA-seq profiles at sub-tissue resolution	mean	null	illumina	ars_ui_ramb_v2	94.89	60599394	PAIRED	1
null	null	HTIR29223	tail fat	A02	3	140	5	A02.03.140.05	tissue	tail fat	tail muscle	muscle	exercise system	juvenile	female	Bovidae	Ovis aries	Small-tail Han sheep	healthy	null	null	null	null	a large-scale transcriptome atlas based on 8 * 110 self-generated RNA-seq profiles at sub-tissue resolution	R1	null	illumina	ars_ui_ramb_v2	95.11	31194128	PAIRED	1
null	null	HTIR29225	tail fat	A02	3	140	5	A02.03.140.05	tissue	tail fat	tail muscle	muscle	exercise system	juvenile	female	Bovidae	Ovis aries	Small-tail Han sheep	healthy	null	null	null	null	a large-scale transcriptome atlas based on 8 * 110 self-generated RNA-seq profiles at sub-tissue resolution	R2	null	illumina	ars_ui_ramb_v2	94.67	29405266	PAIRED	1
null	null	HTIR29227	lip	A03	1	0	0	A03.01.000.00	tissue	lip	lip	lip	digestive system	juvenile	female	Bovidae	Ovis aries	Small-tail Han sheep	healthy	null	null	null	null	a large-scale transcriptome atlas based on 8 * 110 self-generated RNA-seq profiles at sub-tissue resolution	mean	null	illumina	ars_ui_ramb_v2	94.91	56166561	PAIRED	1
null	null	HTIR29228	lip	A03	1	0	0	A03.01.000.00	tissue	lip	lip	lip	digestive system	juvenile	female	Bovidae	Ovis aries	Small-tail Han sheep	healthy	null	null	null	null	a large-scale transcriptome atlas based on 8 * 110 self-generated RNA-seq profiles at sub-tissue resolution	R1	null	illumina	ars_ui_ramb_v2	94.93	23642368	PAIRED	1
null	null	HTIR29229	lip	A03	1	0	0	A03.01.000.00	tissue	lip	lip	lip	digestive system	juvenile	female	Bovidae	Ovis aries	Small-tail Han sheep	healthy	null	null	null	null	a large-scale transcriptome atlas based on 8 * 110 self-generated RNA-seq profiles at sub-tissue resolution	R2	null	illumina	ars_ui_ramb_v2	94.89	32524193	PAIRED	1
null	null	HTIR29230	apex linguae	A03	5	10	0	A03.05.010.00	tissue	apex linguae	apex linguae	tongue	digestive system	juvenile	female	Bovidae	Ovis aries	Small-tail Han sheep	healthy	null	null	null	null	a large-scale transcriptome atlas based on 8 * 110 self-generated RNA-seq profiles at sub-tissue resolution	mean	null	illumina	ars_ui_ramb_v2	96.28	59084851	PAIRED	1
null	null	HTIR29231	apex linguae	A03	5	10	0	A03.05.010.00	tissue	apex linguae	apex linguae	tongue	digestive system	juvenile	female	Bovidae	Ovis aries	Small-tail Han sheep	healthy	null	null	null	null	a large-scale transcriptome atlas based on 8 * 110 self-generated RNA-seq profiles at sub-tissue resolution	R1	null	illumina	ars_ui_ramb_v2	96.53	31326678	PAIRED	1
null	null	HTIR29232	apex linguae	A03	5	10	0	A03.05.010.00	tissue	apex linguae	apex linguae	tongue	digestive system	juvenile	female	Bovidae	Ovis aries	Small-tail Han sheep	healthy	null	null	null	null	a large-scale transcriptome atlas based on 8 * 110 self-generated RNA-seq profiles at sub-tissue resolution	R2	null	illumina	ars_ui_ramb_v2	96.04	27758173	PAIRED	1
null	null	HTIR29233	corpus linguae	A03	5	20	0	A03.05.020.00	tissue	corpus linguae	corpus linguae	tongue	digestive system	juvenile	female	Bovidae	Ovis aries	Small-tail Han sheep	healthy	null	null	null	null	a large-scale transcriptome atlas based on 8 * 110 self-generated RNA-seq profiles at sub-tissue resolution	mean	null	illumina	ars_ui_ramb_v2	95.94	63188127	PAIRED	1
null	null	HTIR29234	corpus linguae	A03	5	20	0	A03.05.020.00	tissue	corpus linguae	corpus linguae	tongue	digestive system	juvenile	female	Bovidae	Ovis aries	Small-tail Han sheep	healthy	null	null	null	null	a large-scale transcriptome atlas based on 8 * 110 self-generated RNA-seq profiles at sub-tissue resolution	R1	null	illumina	ars_ui_ramb_v2	96.27	31006190	PAIRED	1
null	null	HTIR29235	corpus linguae	A03	5	20	0	A03.05.020.00	tissue	corpus linguae	corpus linguae	tongue	digestive system	juvenile	female	Bovidae	Ovis aries	Small-tail Han sheep	healthy	null	null	null	null	a large-scale transcriptome atlas based on 8 * 110 self-generated RNA-seq profiles at sub-tissue resolution	R2	null	illumina	ars_ui_ramb_v2	95.6	32181937	PAIRED	1
null	null	HTIR29236	cervical esophagus	A03	11	10	0	A03.11.010.00	tissue	cervical esophagus	cervical esophagus	esophagus	digestive system	juvenile	female	Bovidae	Ovis aries	Small-tail Han sheep	healthy	null	null	null	null	a large-scale transcriptome atlas based on 8 * 110 self-generated RNA-seq profiles at sub-tissue resolution	mean	null	illumina	ars_ui_ramb_v2	96.5	69711508	PAIRED	1
null	null	HTIR29237	cervical esophagus	A03	11	10	0	A03.11.010.00	tissue	cervical esophagus	cervical esophagus	esophagus	digestive system	juvenile	female	Bovidae	Ovis aries	Small-tail Han sheep	healthy	null	null	null	null	a large-scale transcriptome atlas based on 8 * 110 self-generated RNA-seq profiles at sub-tissue resolution	R1	null	illumina	ars_ui_ramb_v2	96.78	32632148	PAIRED	1
null	null	HTIR29238	cervical esophagus	A03	11	10	0	A03.11.010.00	tissue	cervical esophagus	cervical esophagus	esophagus	digestive system	juvenile	female	Bovidae	Ovis aries	Small-tail Han sheep	healthy	null	null	null	null	a large-scale transcriptome atlas based on 8 * 110 self-generated RNA-seq profiles at sub-tissue resolution	R2	null	illumina	ars_ui_ramb_v2	96.22	37079360	PAIRED	1
null	null	HTIR29239	thoracic esophagus	A03	11	20	0	A03.11.020.00	tissue	thoracic esophagus	thoracic esophagus	esophagus	digestive system	juvenile	female	Bovidae	Ovis aries	Small-tail Han sheep	healthy	null	null	null	null	a large-scale transcriptome atlas based on 8 * 110 self-generated RNA-seq profiles at sub-tissue resolution	mean	null	illumina	ars_ui_ramb_v2	96.05	54655159	PAIRED	1
null	null	HTIR29240	thoracic esophagus	A03	11	20	0	A03.11.020.00	tissue	thoracic esophagus	thoracic esophagus	esophagus	digestive system	juvenile	female	Bovidae	Ovis aries	Small-tail Han sheep	healthy	null	null	null	null	a large-scale transcriptome atlas based on 8 * 110 self-generated RNA-seq profiles at sub-tissue resolution	R1	null	illumina	ars_ui_ramb_v2	96.31	23351281	PAIRED	1
null	null	HTIR29241	thoracic esophagus	A03	11	20	0	A03.11.020.00	tissue	thoracic esophagus	thoracic esophagus	esophagus	digestive system	juvenile	female	Bovidae	Ovis aries	Small-tail Han sheep	healthy	null	null	null	null	a large-scale transcriptome atlas based on 8 * 110 self-generated RNA-seq profiles at sub-tissue resolution	R2	null	illumina	ars_ui_ramb_v2	95.79	31303878	PAIRED	1
null	null	HTIR29254	reticulum	A03	12	20	0	A03.12.020.00	tissue	reticulum	reticulum	ruminant stomach	digestive system	juvenile	female	Bovidae	Ovis aries	Small-tail Han sheep	healthy	null	null	null	null	a large-scale transcriptome atlas based on 8 * 110 self-generated RNA-seq profiles at sub-tissue resolution	mean	null	illumina	ars_ui_ramb_v2	95.19	95817349	PAIRED	1
null	null	HTIR29255	reticulum	A03	12	20	0	A03.12.020.00	tissue	reticulum	reticulum	ruminant stomach	digestive system	juvenile	female	Bovidae	Ovis aries	Small-tail Han sheep	healthy	null	null	null	null	a large-scale transcriptome atlas based on 8 * 110 self-generated RNA-seq profiles at sub-tissue resolution	R1	null	illumina	ars_ui_ramb_v2	95.56	63559323	PAIRED	1
null	null	HTIR29256	reticulum	A03	12	20	0	A03.12.020.00	tissue	reticulum	reticulum	ruminant stomach	digestive system	juvenile	female	Bovidae	Ovis aries	Small-tail Han sheep	healthy	null	null	null	null	a large-scale transcriptome atlas based on 8 * 110 self-generated RNA-seq profiles at sub-tissue resolution	R2	null	illumina	ars_ui_ramb_v2	94.82	32258026	PAIRED	1
null	null	HTIR29257	omasum	A03	12	30	0	A03.12.030.00	tissue	omasum	omasum	ruminant stomach	digestive system	juvenile	female	Bovidae	Ovis aries	Small-tail Han sheep	healthy	null	null	null	null	a large-scale transcriptome atlas based on 8 * 110 self-generated RNA-seq profiles at sub-tissue resolution	mean	null	illumina	ars_ui_ramb_v2	95.09	56542269	PAIRED	1
null	null	HTIR29258	omasum	A03	12	30	0	A03.12.030.00	tissue	omasum	omasum	ruminant stomach	digestive system	juvenile	female	Bovidae	Ovis aries	Small-tail Han sheep	healthy	null	null	null	null	a large-scale transcriptome atlas based on 8 * 110 self-generated RNA-seq profiles at sub-tissue resolution	R1	null	illumina	ars_ui_ramb_v2	95.48	27220209	PAIRED	1
null	null	HTIR29259	omasum	A03	12	30	0	A03.12.030.00	tissue	omasum	omasum	ruminant stomach	digestive system	juvenile	female	Bovidae	Ovis aries	Small-tail Han sheep	healthy	null	null	null	null	a large-scale transcriptome atlas based on 8 * 110 self-generated RNA-seq profiles at sub-tissue resolution	R2	null	illumina	ars_ui_ramb_v2	94.69	29322060	PAIRED	1
null	null	HTIR29260	abomasum	A03	12	40	0	A03.12.040.00	tissue	abomasum	abomasum	ruminant stomach	digestive system	juvenile	female	Bovidae	Ovis aries	Small-tail Han sheep	healthy	null	null	null	null	a large-scale transcriptome atlas based on 8 * 110 self-generated RNA-seq profiles at sub-tissue resolution	mean	null	illumina	ars_ui_ramb_v2	96.35	99311630	PAIRED	1
null	null	HTIR29261	abomasum	A03	12	40	0	A03.12.040.00	tissue	abomasum	abomasum	ruminant stomach	digestive system	juvenile	female	Bovidae	Ovis aries	Small-tail Han sheep	healthy	null	null	null	null	a large-scale transcriptome atlas based on 8 * 110 self-generated RNA-seq profiles at sub-tissue resolution	R1	null	illumina	ars_ui_ramb_v2	96.61	62785382	PAIRED	1
null	null	HTIR29262	abomasum	A03	12	40	0	A03.12.040.00	tissue	abomasum	abomasum	ruminant stomach	digestive system	juvenile	female	Bovidae	Ovis aries	Small-tail Han sheep	healthy	null	null	null	null	a large-scale transcriptome atlas based on 8 * 110 self-generated RNA-seq profiles at sub-tissue resolution	R2	null	illumina	ars_ui_ramb_v2	96.09	36526248	PAIRED	1
null	null	HTIR29263	duodenum	A03	14	10	0	A03.14.010.00	tissue	duodenum	duodenum	intestines	digestive system	juvenile	female	Bovidae	Ovis aries	Small-tail Han sheep	healthy	null	null	null	null	a large-scale transcriptome atlas based on 8 * 110 self-generated RNA-seq profiles at sub-tissue resolution	mean	null	illumina	ars_ui_ramb_v2	95.56	53408052	PAIRED	1
null	null	HTIR29266	duodenum	A03	14	10	0	A03.14.010.00	tissue	duodenum	duodenum	intestines	digestive system	juvenile	female	Bovidae	Ovis aries	Small-tail Han sheep	healthy	null	null	null	null	a large-scale transcriptome atlas based on 8 * 110 self-generated RNA-seq profiles at sub-tissue resolution	R1	null	illumina	ars_ui_ramb_v2	95.62	25867068	PAIRED	1
null	null	HTIR29267	duodenum	A03	14	10	0	A03.14.010.00	tissue	duodenum	duodenum	intestines	digestive system	juvenile	female	Bovidae	Ovis aries	Small-tail Han sheep	healthy	null	null	null	null	a large-scale transcriptome atlas based on 8 * 110 self-generated RNA-seq profiles at sub-tissue resolution	R2	null	illumina	ars_ui_ramb_v2	95.51	27540984	PAIRED	1
null	null	HTIR29268	jejunum	A03	14	20	0	A03.14.020.00	tissue	jejunum	jejunum	intestines	digestive system	juvenile	female	Bovidae	Ovis aries	Small-tail Han sheep	healthy	null	null	null	null	a large-scale transcriptome atlas based on 8 * 110 self-generated RNA-seq profiles at sub-tissue resolution	mean	null	illumina	ars_ui_ramb_v2	96.35	58871673	PAIRED	1
null	null	HTIR29269	jejunum	A03	14	20	0	A03.14.020.00	tissue	jejunum	jejunum	intestines	digestive system	juvenile	female	Bovidae	Ovis aries	Small-tail Han sheep	healthy	null	null	null	null	a large-scale transcriptome atlas based on 8 * 110 self-generated RNA-seq profiles at sub-tissue resolution	R1	null	illumina	ars_ui_ramb_v2	96.38	25900007	PAIRED	1
null	null	HTIR29270	jejunum	A03	14	20	0	A03.14.020.00	tissue	jejunum	jejunum	intestines	digestive system	juvenile	female	Bovidae	Ovis aries	Small-tail Han sheep	healthy	null	null	null	null	a large-scale transcriptome atlas based on 8 * 110 self-generated RNA-seq profiles at sub-tissue resolution	R2	null	illumina	ars_ui_ramb_v2	96.32	32971666	PAIRED	1
null	null	HTIR29273	colon	A03	14	50	0	A03.14.050.00	tissue	colon	colon	intestines	digestive system	juvenile	female	Bovidae	Ovis aries	Small-tail Han sheep	healthy	null	null	null	null	a large-scale transcriptome atlas based on 8 * 110 self-generated RNA-seq profiles at sub-tissue resolution	mean	null	illumina	ars_ui_ramb_v2	95.43	55489604	PAIRED	1
null	null	HTIR29276	colon	A03	14	50	0	A03.14.050.00	tissue	colon	colon	intestines	digestive system	juvenile	female	Bovidae	Ovis aries	Small-tail Han sheep	healthy	null	null	null	null	a large-scale transcriptome atlas based on 8 * 110 self-generated RNA-seq profiles at sub-tissue resolution	R1	null	illumina	ars_ui_ramb_v2	95.7	24472244	PAIRED	1
null	null	HTIR29277	colon	A03	14	50	0	A03.14.050.00	tissue	colon	colon	intestines	digestive system	juvenile	female	Bovidae	Ovis aries	Small-tail Han sheep	healthy	null	null	null	null	a large-scale transcriptome atlas based on 8 * 110 self-generated RNA-seq profiles at sub-tissue resolution	R2	null	illumina	ars_ui_ramb_v2	95.16	31017360	PAIRED	1
null	null	HTIR29278	rectum	A03	14	60	0	A03.14.060.00	tissue	rectum	rectum	intestines	digestive system	juvenile	female	Bovidae	Ovis aries	Small-tail Han sheep	healthy	null	null	null	null	a large-scale transcriptome atlas based on 8 * 110 self-generated RNA-seq profiles at sub-tissue resolution	mean	null	illumina	ars_ui_ramb_v2	96.22	61808943	PAIRED	1
null	null	HTIR29279	rectum	A03	14	60	0	A03.14.060.00	tissue	rectum	rectum	intestines	digestive system	juvenile	female	Bovidae	Ovis aries	Small-tail Han sheep	healthy	null	null	null	null	a large-scale transcriptome atlas based on 8 * 110 self-generated RNA-seq profiles at sub-tissue resolution	R1	null	illumina	ars_ui_ramb_v2	96.12	14660609	PAIRED	1
null	null	HTIR29280	rectum	A03	14	60	0	A03.14.060.00	tissue	rectum	rectum	intestines	digestive system	juvenile	female	Bovidae	Ovis aries	Small-tail Han sheep	healthy	null	null	null	null	a large-scale transcriptome atlas based on 8 * 110 self-generated RNA-seq profiles at sub-tissue resolution	R2	null	illumina	ars_ui_ramb_v2	96.31	47148334	PAIRED	1
null	null	HTIR29281	intestinal fat	A03	14	80	0	A03.14.080.00	tissue	intestinal fat	intestinal fat	intestines	digestive system	juvenile	female	Bovidae	Ovis aries	Small-tail Han sheep	healthy	null	null	null	null	a large-scale transcriptome atlas based on 8 * 110 self-generated RNA-seq profiles at sub-tissue resolution	mean	null	illumina	ars_ui_ramb_v2	96.34	58722347	PAIRED	1
null	null	HTIR29282	intestinal fat	A03	14	80	0	A03.14.080.00	tissue	intestinal fat	intestinal fat	intestines	digestive system	juvenile	female	Bovidae	Ovis aries	Small-tail Han sheep	healthy	null	null	null	null	a large-scale transcriptome atlas based on 8 * 110 self-generated RNA-seq profiles at sub-tissue resolution	R1	null	illumina	ars_ui_ramb_v2	96.56	26620562	PAIRED	1
null	null	HTIR29283	intestinal fat	A03	14	80	0	A03.14.080.00	tissue	intestinal fat	intestinal fat	intestines	digestive system	juvenile	female	Bovidae	Ovis aries	Small-tail Han sheep	healthy	null	null	null	null	a large-scale transcriptome atlas based on 8 * 110 self-generated RNA-seq profiles at sub-tissue resolution	R2	null	illumina	ars_ui_ramb_v2	96.13	32101785	PAIRED	1
null	null	HTIR29301	gall bladder	A03	15	20	0	A03.15.020.00	tissue	gall bladder	gall bladder	liver	digestive system	juvenile	female	Bovidae	Ovis aries	Small-tail Han sheep	healthy	null	null	null	null	a large-scale transcriptome atlas based on 8 * 110 self-generated RNA-seq profiles at sub-tissue resolution	mean	null	illumina	ars_ui_ramb_v2	91.92	39748679	PAIRED	1
null	null	HTIR29302	gall bladder	A03	15	20	0	A03.15.020.00	tissue	gall bladder	gall bladder	liver	digestive system	juvenile	female	Bovidae	Ovis aries	Small-tail Han sheep	healthy	null	null	null	null	a large-scale transcriptome atlas based on 8 * 110 self-generated RNA-seq profiles at sub-tissue resolution	R1	null	illumina	ars_ui_ramb_v2	92.92	16085810	PAIRED	1
null	null	HTIR29303	gall bladder	A03	15	20	0	A03.15.020.00	tissue	gall bladder	gall bladder	liver	digestive system	juvenile	female	Bovidae	Ovis aries	Small-tail Han sheep	healthy	null	null	null	null	a large-scale transcriptome atlas based on 8 * 110 self-generated RNA-seq profiles at sub-tissue resolution	R2	null	illumina	ars_ui_ramb_v2	90.92	23662869	PAIRED	1
null	null	HTIR29304	lobus hepatic dexter	A03	15	40	10	A03.15.040.10	tissue	lobus hepatic dexter	lobe of liver	liver	digestive system	juvenile	female	Bovidae	Ovis aries	Small-tail Han sheep	healthy	null	null	null	null	a large-scale transcriptome atlas based on 8 * 110 self-generated RNA-seq profiles at sub-tissue resolution	mean	null	illumina	ars_ui_ramb_v2	95.86	60986215	PAIRED	1
null	null	HTIR29305	lobus hepatic dexter	A03	15	40	10	A03.15.040.10	tissue	lobus hepatic dexter	lobe of liver	liver	digestive system	juvenile	female	Bovidae	Ovis aries	Small-tail Han sheep	healthy	null	null	null	null	a large-scale transcriptome atlas based on 8 * 110 self-generated RNA-seq profiles at sub-tissue resolution	R1	null	illumina	ars_ui_ramb_v2	96.13	23327269	PAIRED	1
null	null	HTIR29306	lobus hepatic dexter	A03	15	40	10	A03.15.040.10	tissue	lobus hepatic dexter	lobe of liver	liver	digestive system	juvenile	female	Bovidae	Ovis aries	Small-tail Han sheep	healthy	null	null	null	null	a large-scale transcriptome atlas based on 8 * 110 self-generated RNA-seq profiles at sub-tissue resolution	R2	null	illumina	ars_ui_ramb_v2	95.6	37658946	PAIRED	1
null	null	HTIR29307	lobus hepatic sinister	A03	15	40	15	A03.15.040.15	tissue	lobus hepatic sinister	lobe of liver	liver	digestive system	juvenile	female	Bovidae	Ovis aries	Small-tail Han sheep	healthy	null	null	null	null	a large-scale transcriptome atlas based on 8 * 110 self-generated RNA-seq profiles at sub-tissue resolution	mean	null	illumina	ars_ui_ramb_v2	94.34	41331044	PAIRED	1
null	null	HTIR29308	lobus hepatic sinister	A03	15	40	15	A03.15.040.15	tissue	lobus hepatic sinister	lobe of liver	liver	digestive system	juvenile	female	Bovidae	Ovis aries	Small-tail Han sheep	healthy	null	null	null	null	a large-scale transcriptome atlas based on 8 * 110 self-generated RNA-seq profiles at sub-tissue resolution	R1	null	illumina	ars_ui_ramb_v2	94.44	21062271	PAIRED	1
null	null	HTIR29309	lobus hepatic sinister	A03	15	40	15	A03.15.040.15	tissue	lobus hepatic sinister	lobe of liver	liver	digestive system	juvenile	female	Bovidae	Ovis aries	Small-tail Han sheep	healthy	null	null	null	null	a large-scale transcriptome atlas based on 8 * 110 self-generated RNA-seq profiles at sub-tissue resolution	R2	null	illumina	ars_ui_ramb_v2	94.24	20268773	PAIRED	1
null	null	HTIR29310	lobus quadratus hepatis	A03	15	40	20	A03.15.040.20	tissue	lobus quadratus hepatis	lobe of liver	liver	digestive system	juvenile	female	Bovidae	Ovis aries	Small-tail Han sheep	healthy	null	null	null	null	a large-scale transcriptome atlas based on 8 * 110 self-generated RNA-seq profiles at sub-tissue resolution	mean	null	illumina	ars_ui_ramb_v2	95.75	77029143	PAIRED	1
null	null	HTIR29311	lobus quadratus hepatis	A03	15	40	20	A03.15.040.20	tissue	lobus quadratus hepatis	lobe of liver	liver	digestive system	juvenile	female	Bovidae	Ovis aries	Small-tail Han sheep	healthy	null	null	null	null	a large-scale transcriptome atlas based on 8 * 110 self-generated RNA-seq profiles at sub-tissue resolution	R1	null	illumina	ars_ui_ramb_v2	96.07	40418132	PAIRED	1
[truncated: 1,969 more rows]

## Sheet: Table S2
Table S2 An overview of the public RNA-Seq.
[truncated: 28,711 more rows]

## Sheet: Table S3
Table S3 The list of differentially expressed genes in the longissimus dorsi between small-tail Han sheep and Haimen white goat.
Gene	BaseMean	Log2FC	LfcSE	Stat	P-value	q-value
CCDC158	4430	15.5	1.57	9.91	3.71e-23	2.19e-21
DNPH1	746	13	1.55	8.37	5.99e-17	2.02e-15
[truncated: 4,786 more rows]

## Sheet: Table S4
Table S4 The differentially expressed genes in the longissimus dorsi between small-tail Han sheep and Hu sheep.
[truncated: 746 more rows]

[truncated: 5 more sheets: Table S5, Table S6, Table S7, Table S8, Table S9]
